# Supplementary material for: Apt interpretation of comprehensive lipoprotein data in large-scale epidemiology: disclosure of fundamental structural and metabolic relationships
Source: Int J Epidemiol. 2021 Aug 18;51(3):996–1011. doi: 10.1093/ije/dyab156 (PMC9189959; doi:10.1093/ije/dyab156)
Supplement: dyab156_Supplementary_Data [file dyab156_supplementary_data.zip]

Archive with 2 entries (2 files):
- ije-2021-01-0073-File010.pdf
- ije-2021-01-0073-File011.xlsx
