# Supplementary material for: Apt interpretation of comprehensive lipoprotein data in large-scale epidemiology: disclosure of fundamental structural and metabolic relationships
Source: Int J Epidemiol. 2021 Aug 18;51(3):996–1011. doi: 10.1093/ije/dyab156 (PMC9189959; doi:10.1093/ije/dyab156)
Supplement: dyab156_Supplementary_Data [file dyab156_supplementary_data.zip › ije-2021-01-0073-File011.xlsx]

## Sheet: Table S2
	SERUM-TG	SERUM-C	LDL-C	APOB	HDL-C	APOA1	XXL-VLDL-P	XXL-VLDL-L	XXL-VLDL-PL	XXL-VLDL-C	XXL-VLDL-CE	XXL-VLDL-FC	XXL-VLDL-TG	XL-VLDL-P	XL-VLDL-L	XL-VLDL-PL	XL-VLDL-C	XL-VLDL-CE	XL-VLDL-FC	XL-VLDL-TG	L-VLDL-P	L-VLDL-L	L-VLDL-PL	L-VLDL-C	L-VLDL-CE	L-VLDL-FC	L-VLDL-TG	M-VLDL-P	M-VLDL-L	M-VLDL-PL	M-VLDL-C	M-VLDL-CE	M-VLDL-FC	M-VLDL-TG	S-VLDL-P	S-VLDL-L	S-VLDL-PL	S-VLDL-C	S-VLDL-CE	S-VLDL-FC	S-VLDL-TG	XS-VLDL-P	XS-VLDL-L	XS-VLDL-PL	XS-VLDL-C	XS-VLDL-CE	XS-VLDL-FC	XS-VLDL-TG	IDL-P
SERUM-TG	1	0.286137	0.312385	0.736291	-0.542634	-0.228659	0.847577	0.850072	0.863672	0.837571	0.767377	0.872647	0.840829	0.913543	0.912818	0.907658	0.877426	0.859912	0.881325	0.912372	0.953571	0.95572	0.965009	0.959177	0.940621	0.962852	0.944014	0.969178	0.972112	0.977063	0.962237	0.906388	0.985621	0.952618	0.958405	0.948687	0.936602	0.799801	0.675226	0.928149	0.976921	0.622073	0.572916	0.473723	0.36349	0.321821	0.426467	0.904382	0.375862
SERUM-C	0.286137	1	0.935981	0.782534	0.239478	0.511072	0.288356	0.291024	0.304291	0.344076	0.406678	0.229944	0.269933	0.17024	0.180417	0.255385	0.232829	0.179832	0.290003	0.140915	0.160735	0.167468	0.208146	0.210615	0.20858	0.214149	0.136701	0.221343	0.236434	0.271298	0.376894	0.46792	0.259004	0.151234	0.378213	0.408892	0.406567	0.626542	0.698466	0.460864	0.218124	0.770194	0.794852	0.873857	0.807261	0.766484	0.838939	0.389101	0.940463
LDL-C	0.312385	0.935981	1	0.821427	0.0063631	0.252391	0.288922	0.289671	0.281966	0.333914	0.40743	0.203878	0.275713	0.181343	0.190623	0.25607	0.243884	0.206759	0.284106	0.153619	0.191732	0.197414	0.235944	0.237051	0.250372	0.226525	0.168412	0.273299	0.28717	0.322119	0.410351	0.49627	0.29627	0.207182	0.430912	0.459067	0.443339	0.667377	0.744306	0.492123	0.278438	0.790364	0.812965	0.891041	0.818335	0.777302	0.849625	0.425297	0.954269
APOB	0.736291	0.782534	0.821427	1	-0.307279	0.0430298	0.680792	0.682565	0.678632	0.716117	0.747349	0.619604	0.666628	0.613016	0.620892	0.671067	0.658438	0.623146	0.688614	0.588376	0.627423	0.633314	0.665912	0.674126	0.680527	0.660169	0.603396	0.697517	0.71017	0.739515	0.810673	0.86034	0.721604	0.636865	0.813804	0.831655	0.811522	0.913887	0.901251	0.842154	0.697656	0.894887	0.881786	0.86457	0.773947	0.73457	0.805125	0.765432	0.847965
HDL-C	-0.542634	0.239478	0.0063631	-0.307279	1	0.901408	-0.469315	-0.467036	-0.416494	-0.451567	-0.442498	-0.437247	-0.47709	-0.52692	-0.524787	-0.484507	-0.52851	-0.573765	-0.470139	-0.529241	-0.564874	-0.563846	-0.550876	-0.571233	-0.609311	-0.525661	-0.561458	-0.599709	-0.595569	-0.590235	-0.543326	-0.504406	-0.568974	-0.61088	-0.572139	-0.557198	-0.523451	-0.427666	-0.364482	-0.489145	-0.61956	-0.243468	-0.206729	-0.0861572	-0.0962435	-0.107295	-0.0642073	-0.491472	0.00402182
APOA1	-0.228659	0.511072	0.252391	0.0430298	0.901408	1	-0.172221	-0.168541	-0.10846	-0.143757	-0.140922	-0.140744	-0.186062	-0.238337	-0.234054	-0.176692	-0.232936	-0.295543	-0.159523	-0.248271	-0.274606	-0.27183	-0.248729	-0.271771	-0.317517	-0.221736	-0.277384	-0.295342	-0.288371	-0.275099	-0.213606	-0.169753	-0.256177	-0.322257	-0.248916	-0.230451	-0.2037	-0.0992954	-0.0576188	-0.160926	-0.324647	0.0438219	0.0714317	0.182516	0.126201	0.097735	0.179841	-0.201532	0.263473
XXL-VLDL-P	0.847577	0.288356	0.288922	0.680792	-0.469315	-0.172221	1	0.999833	0.988795	0.967425	0.908208	0.972526	0.998385	0.949548	0.954076	0.967002	0.965816	0.943399	0.972218	0.934529	0.896416	0.900358	0.905472	0.927081	0.918513	0.91894	0.882148	0.868377	0.871701	0.872338	0.889034	0.871811	0.86852	0.844849	0.792794	0.788031	0.762774	0.701764	0.629898	0.748312	0.783384	0.525389	0.492915	0.398721	0.370906	0.36712	0.352236	0.659686	0.35125
XXL-VLDL-L	0.850072	0.291024	0.289671	0.682565	-0.467036	-0.168541	0.999833	1	0.989643	0.971018	0.912386	0.974908	0.997314	0.950598	0.955286	0.968625	0.968658	0.946241	0.974983	0.935116	0.897014	0.901097	0.906448	0.92905	0.920646	0.920733	0.882332	0.869606	0.873119	0.873926	0.892007	0.875324	0.870771	0.845408	0.795729	0.791133	0.765751	0.705795	0.633907	0.752029	0.78555	0.528859	0.496374	0.40131	0.374187	0.36991	0.356301	0.663408	0.353412
XXL-VLDL-PL	0.863672	0.304291	0.281966	0.678632	-0.416494	-0.10846	0.988795	0.989643	1	0.955712	0.883811	0.982383	0.984747	0.952925	0.956818	0.970893	0.957823	0.928819	0.972271	0.939905	0.904401	0.908379	0.914268	0.931599	0.914015	0.932725	0.891112	0.876049	0.879375	0.881223	0.892496	0.866684	0.882085	0.853849	0.808087	0.803402	0.785979	0.710274	0.629196	0.771911	0.799559	0.532813	0.499564	0.405444	0.369008	0.356058	0.37001	0.682171	0.348449
XXL-VLDL-C	0.837571	0.344076	0.333914	0.716117	-0.451567	-0.143757	0.967425	0.971018	0.955712	1	0.975265	0.952615	0.953141	0.914837	0.922659	0.944454	0.974537	0.959267	0.973388	0.890054	0.856002	0.862204	0.871578	0.913382	0.919669	0.891801	0.833897	0.846594	0.853464	0.857639	0.906207	0.913621	0.857826	0.809146	0.806825	0.806817	0.775023	0.756782	0.700149	0.773396	0.774095	0.582064	0.553075	0.452209	0.444388	0.439469	0.423011	0.679443	0.409026
XXL-VLDL-CE	0.767377	0.406678	0.40743	0.747349	-0.442498	-0.140922	0.908208	0.912386	0.883811	0.975265	1	0.868527	0.889088	0.828554	0.838828	0.86888	0.923628	0.917868	0.914324	0.796494	0.769253	0.77666	0.789178	0.845255	0.871644	0.806706	0.741773	0.779331	0.78877	0.796525	0.872049	0.912116	0.791012	0.730825	0.772518	0.77814	0.74129	0.779568	0.75163	0.746805	0.711979	0.622948	0.600918	0.507996	0.51928	0.519772	0.481903	0.643079	0.477475
XXL-VLDL-FC	0.872647	0.229944	0.203878	0.619604	-0.437247	-0.140744	0.972526	0.974908	0.982383	0.952615	0.868527	1	0.967083	0.968426	0.971573	0.977508	0.968116	0.942166	0.978285	0.95763	0.916514	0.920276	0.923489	0.940302	0.917624	0.946073	0.904739	0.878507	0.881015	0.879171	0.884724	0.847932	0.887813	0.861215	0.793512	0.785532	0.762884	0.670916	0.581207	0.751195	0.804043	0.482129	0.445233	0.339794	0.306756	0.29538	0.307778	0.679727	0.281431
XXL-VLDL-TG	0.840829	0.269933	0.275713	0.666628	-0.47709	-0.186062	0.998385	0.997314	0.984747	0.953141	0.889088	0.967083	1	0.948389	0.952183	0.962589	0.956389	0.933832	0.963147	0.935546	0.896725	0.900108	0.904055	0.921564	0.911091	0.915335	0.88428	0.864926	0.867439	0.86707	0.877426	0.856121	0.862047	0.844611	0.781139	0.775317	0.75043	0.682225	0.608608	0.733457	0.777142	0.506525	0.473544	0.381107	0.350542	0.348185	0.330226	0.647087	0.334469
XL-VLDL-P	0.913543	0.17024	0.181343	0.613016	-0.52692	-0.238337	0.949548	0.950598	0.952925	0.914837	0.828554	0.968426	0.948389	1	0.999684	0.989646	0.968227	0.950391	0.969987	0.997732	0.973738	0.975352	0.972967	0.976749	0.953885	0.982114	0.967865	0.943449	0.942828	0.935715	0.913592	0.856014	0.94004	0.938796	0.831825	0.818261	0.789526	0.664855	0.559573	0.772674	0.869932	0.451514	0.409327	0.302893	0.248062	0.230753	0.265227	0.706178	0.233488
XL-VLDL-L	0.912818	0.180417	0.190623	0.620892	-0.524787	-0.234054	0.954076	0.955286	0.956818	0.922659	0.838828	0.971573	0.952183	0.999684	1	0.991694	0.973087	0.955105	0.974768	0.996007	0.971209	0.973107	0.97137	0.977382	0.955816	0.981357	0.964347	0.942199	0.941978	0.935499	0.916856	0.862218	0.939523	0.935699	0.833822	0.820942	0.791728	0.672642	0.569606	0.775778	0.868148	0.460113	0.418525	0.311794	0.259673	0.242923	0.274937	0.707071	0.243705
XL-VLDL-PL	0.907658	0.255385	0.25607	0.671067	-0.484507	-0.176692	0.967002	0.968625	0.970893	0.944454	0.86888	0.977508	0.962589	0.989646	0.991694	1	0.975329	0.947244	0.98923	0.980931	0.952886	0.955776	0.960126	0.967609	0.946841	0.971317	0.942593	0.929448	0.931401	0.92965	0.92741	0.887509	0.931458	0.913446	0.840143	0.831221	0.801899	0.710951	0.619135	0.790646	0.853204	0.510411	0.471777	0.372437	0.321131	0.30595	0.329381	0.712434	0.313025
XL-VLDL-C	0.877426	0.232829	0.243884	0.658438	-0.52851	-0.232936	0.965816	0.968658	0.957823	0.974537	0.923628	0.968116	0.956389	0.968227	0.973087	0.975329	1	0.991802	0.989152	0.951654	0.921658	0.926037	0.92702	0.960096	0.95856	0.944614	0.905959	0.906692	0.909666	0.90734	0.920298	0.894804	0.908823	0.885883	0.829303	0.822174	0.78746	0.719085	0.638784	0.779032	0.832925	0.507889	0.472451	0.358666	0.342347	0.331863	0.33894	0.690897	0.301977
XL-VLDL-CE	0.859912	0.179832	0.206759	0.623146	-0.573765	-0.295543	0.943399	0.946241	0.928819	0.959267	0.917868	0.942166	0.933832	0.950391	0.955105	0.947244	0.991802	1	0.963877	0.934007	0.909108	0.91338	0.910302	0.95141	0.959598	0.92685	0.893237	0.897121	0.899308	0.894417	0.904494	0.878258	0.895573	0.879546	0.815732	0.807062	0.770463	0.695854	0.614964	0.75954	0.827505	0.47447	0.438517	0.319559	0.309965	0.30015	0.307258	0.674473	0.259075
XL-VLDL-FC	0.881325	0.290003	0.284106	0.688614	-0.470139	-0.159523	0.972218	0.974983	0.972271	0.973388	0.914324	0.978285	0.963147	0.969987	0.974768	0.98923	0.989152	0.963877	1	0.953809	0.918629	0.923	0.928619	0.951716	0.94008	0.946701	0.903488	0.901542	0.905406	0.906137	0.922254	0.898667	0.907732	0.877428	0.831288	0.826127	0.794153	0.734685	0.657017	0.788686	0.825013	0.538437	0.504286	0.398068	0.375014	0.364015	0.370677	0.697697	0.347095
XL-VLDL-TG	0.912372	0.140915	0.153619	0.588376	-0.529241	-0.248271	0.934529	0.935116	0.939905	0.890054	0.796494	0.95763	0.935546	0.997732	0.996007	0.980931	0.951654	0.934007	0.953809	1	0.977822	0.978614	0.974351	0.971608	0.94464	0.981287	0.974882	0.943559	0.94176	0.932842	0.900734	0.834725	0.938096	0.944293	0.822373	0.806877	0.779646	0.639197	0.527706	0.760291	0.871343	0.424865	0.381138	0.275826	0.213799	0.195398	0.236019	0.700423	0.203268
L-VLDL-P	0.953571	0.160735	0.191732	0.627423	-0.564874	-0.274606	0.896416	0.897014	0.904401	0.856002	0.769253	0.916514	0.896725	0.973738	0.971209	0.952886	0.921658	0.909108	0.918629	0.977822	1	0.999859	0.997526	0.984633	0.960615	0.992188	0.998437	0.984029	0.981902	0.973938	0.933515	0.861927	0.976959	0.98614	0.87909	0.862711	0.836528	0.684524	0.5641	0.817141	0.931705	0.456934	0.409656	0.308006	0.221961	0.195458	0.261667	0.758665	0.227565
L-VLDL-L	0.95572	0.167468	0.197414	0.633314	-0.563846	-0.27183	0.900358	0.901097	0.908379	0.862204	0.77666	0.920276	0.900108	0.975352	0.973107	0.955776	0.926037	0.91338	0.923	0.978614	0.999859	1	0.998129	0.987116	0.963914	0.993733	0.997468	0.984757	0.982962	0.975553	0.937594	0.867735	0.978695	0.985416	0.882891	0.866952	0.840962	0.69152	0.571914	0.822025	0.933036	0.464637	0.417567	0.315323	0.230596	0.204116	0.269705	0.762878	0.234945
L-VLDL-PL	0.965009	0.208146	0.235944	0.665912	-0.550876	-0.248729	0.905472	0.906448	0.914268	0.871578	0.789178	0.923489	0.904055	0.972967	0.97137	0.960126	0.92702	0.910302	0.928619	0.974351	0.997526	0.998129	1	0.988158	0.96459	0.995336	0.993403	0.986456	0.985836	0.98117	0.950536	0.886337	0.983787	0.982051	0.896482	0.882257	0.856756	0.71749	0.600779	0.840335	0.937223	0.498691	0.45218	0.354316	0.264157	0.236474	0.303774	0.781083	0.276171
L-VLDL-C	0.959177	0.210615	0.237051	0.674126	-0.571233	-0.271771	0.927081	0.92905	0.931599	0.913382	0.845255	0.940302	0.921564	0.976749	0.977382	0.967609	0.960096	0.95141	0.951716	0.971608	0.984633	0.987116	0.988158	1	0.99114	0.991557	0.974035	0.979809	0.981017	0.978256	0.96505	0.914711	0.981081	0.967312	0.908281	0.896463	0.87178	0.747311	0.637837	0.855469	0.935216	0.524193	0.479629	0.369078	0.30416	0.27991	0.333241	0.787614	0.288771
L-VLDL-CE	0.940621	0.20858	0.250372	0.680527	-0.609311	-0.317517	0.918513	0.920646	0.914015	0.919669	0.871644	0.917624	0.911091	0.953885	0.955816	0.946841	0.95856	0.959598	0.94008	0.94464	0.960615	0.963914	0.96459	0.99114	1	0.96634	0.94598	0.967104	0.969465	0.967949	0.967374	0.931434	0.96694	0.949172	0.911619	0.901471	0.875309	0.767265	0.667155	0.857656	0.92836	0.53904	0.496192	0.380716	0.331315	0.311062	0.349591	0.78363	0.301163
L-VLDL-FC	0.962852	0.214149	0.226525	0.660169	-0.525661	-0.221736	0.91894	0.920733	0.932725	0.891801	0.806706	0.946073	0.915335	0.982114	0.981357	0.971317	0.944614	0.92685	0.946701	0.981287	0.992188	0.993733	0.995336	0.991557	0.96634	1	0.986012	0.97706	0.977198	0.973438	0.948405	0.885662	0.97993	0.970079	0.892612	0.879483	0.856537	0.720352	0.604111	0.842142	0.928432	0.505183	0.459817	0.35631	0.276815	0.248348	0.316754	0.782005	0.277382
L-VLDL-TG	0.944014	0.136701	0.168412	0.603396	-0.561458	-0.277384	0.882148	0.882332	0.891112	0.833897	0.741773	0.904739	0.88428	0.967865	0.964347	0.942593	0.905959	0.893237	0.903488	0.974882	0.998437	0.997468	0.993403	0.974035	0.94598	0.986012	1	0.978344	0.975045	0.965128	0.915988	0.837876	0.96843	0.985738	0.862269	0.844384	0.817939	0.656559	0.533005	0.797315	0.923676	0.427398	0.379517	0.279831	0.189754	0.162935	0.232156	0.741494	0.199373
M-VLDL-P	0.969178	0.221343	0.273299	0.697517	-0.599709	-0.295342	0.868377	0.869606	0.876049	0.846594	0.779331	0.878507	0.864926	0.943449	0.942199	0.929448	0.906692	0.897121	0.901542	0.943559	0.984029	0.984757	0.986456	0.979809	0.967104	0.97706	0.978344	1	0.99967	0.996834	0.965189	0.904053	0.99485	0.994077	0.933186	0.919739	0.890276	0.759674	0.644494	0.877189	0.968739	0.531614	0.485229	0.382022	0.295677	0.263652	0.342728	0.811939	0.298458
M-VLDL-L	0.972112	0.236434	0.28717	0.71017	-0.595569	-0.288371	0.871701	0.873119	0.879375	0.853464	0.78877	0.881015	0.867439	0.942828	0.941978	0.931401	0.909666	0.899308	0.905406	0.94176	0.981902	0.982962	0.985836	0.981017	0.969465	0.977198	0.975045	0.99967	1	0.998297	0.971225	0.913498	0.996382	0.991082	0.939192	0.926629	0.897477	0.772198	0.658547	0.885534	0.969904	0.546778	0.500532	0.397689	0.312144	0.279956	0.358464	0.819799	0.315046
M-VLDL-PL	0.977063	0.271298	0.322119	0.739515	-0.590235	-0.275099	0.872338	0.873926	0.881223	0.857639	0.796525	0.879171	0.86707	0.935715	0.935499	0.92965	0.90734	0.894417	0.906137	0.932842	0.973938	0.975553	0.98117	0.978256	0.967949	0.973438	0.965128	0.996834	0.998297	1	0.97915	0.92696	0.997121	0.983509	0.953333	0.94271	0.915901	0.799774	0.688976	0.905379	0.973413	0.583224	0.537696	0.436234	0.34898	0.315384	0.396044	0.839928	0.353148
M-VLDL-C	0.962237	0.376894	0.410351	0.810673	-0.543326	-0.213606	0.889034	0.892007	0.892496	0.906207	0.872049	0.884724	0.877426	0.913592	0.916856	0.92741	0.920298	0.904494	0.922254	0.900734	0.933515	0.937594	0.950536	0.96505	0.967374	0.948405	0.915988	0.965189	0.971225	0.97915	1	0.981957	0.976256	0.932391	0.958801	0.955254	0.927111	0.864151	0.774615	0.926047	0.941891	0.67282	0.632501	0.535052	0.462127	0.433036	0.492067	0.852989	0.463258
M-VLDL-CE	0.906388	0.46792	0.49627	0.86034	-0.504406	-0.169753	0.871811	0.875324	0.866684	0.913621	0.912116	0.847932	0.856121	0.856014	0.862218	0.887509	0.894804	0.878258	0.898667	0.834725	0.861927	0.867735	0.886337	0.914711	0.931434	0.885662	0.837876	0.904053	0.913498	0.92696	0.981957	1	0.919489	0.856234	0.930376	0.933746	0.903777	0.900365	0.839147	0.909447	0.878526	0.735407	0.702493	0.614443	0.558915	0.536881	0.566827	0.824149	0.55818
M-VLDL-FC	0.985621	0.259004	0.29627	0.721604	-0.568974	-0.256177	0.86852	0.870771	0.882085	0.857826	0.791012	0.887813	0.862047	0.94004	0.939523	0.931458	0.908823	0.895573	0.907732	0.938096	0.976959	0.978695	0.983787	0.981081	0.96694	0.97993	0.96843	0.99485	0.996382	0.997121	0.976256	0.919489	1	0.98238	0.951479	0.940173	0.915914	0.789405	0.672307	0.906956	0.976663	0.575313	0.528433	0.424374	0.334507	0.298168	0.388329	0.850831	0.33733
M-VLDL-TG	0.952618	0.151234	0.207182	0.636865	-0.61088	-0.322257	0.844849	0.845408	0.853849	0.809146	0.730825	0.861215	0.844611	0.938796	0.935699	0.913446	0.885883	0.879546	0.877428	0.944293	0.98614	0.985416	0.982051	0.967312	0.949172	0.970079	0.985738	0.994077	0.991082	0.983509	0.932391	0.856234	0.98238	1	0.903026	0.885836	0.856223	0.701245	0.578006	0.838677	0.959726	0.461916	0.413701	0.309554	0.219537	0.187183	0.272078	0.778164	0.222299
S-VLDL-P	0.958405	0.378213	0.430912	0.813804	-0.572139	-0.248916	0.792794	0.795729	0.808087	0.806825	0.772518	0.793512	0.781139	0.831825	0.833822	0.840143	0.829303	0.815732	0.831288	0.822373	0.87909	0.882891	0.896482	0.908281	0.911619	0.892612	0.862269	0.933186	0.939192	0.953333	0.958801	0.930376	0.951479	0.903026	1	0.998923	0.989833	0.912473	0.812228	0.987655	0.971787	0.73478	0.692625	0.584694	0.507024	0.464093	0.563517	0.934709	0.482594
S-VLDL-L	0.948687	0.408892	0.459067	0.831655	-0.557198	-0.230451	0.788031	0.791133	0.803402	0.806817	0.77814	0.785532	0.775317	0.818261	0.820942	0.831221	0.822174	0.807062	0.826127	0.806877	0.862711	0.866952	0.882257	0.896463	0.901471	0.879483	0.844384	0.919739	0.926629	0.94271	0.955254	0.933746	0.940173	0.885836	0.998923	1	0.991851	0.92929	0.835143	0.992149	0.960095	0.759669	0.71939	0.612977	0.539417	0.496608	0.593486	0.935807	0.513154
S-VLDL-PL	0.936602	0.406567	0.443339	0.811522	-0.523451	-0.2037	0.762774	0.765751	0.785979	0.775023	0.74129	0.762884	0.75043	0.789526	0.791728	0.801899	0.78746	0.770463	0.794153	0.779646	0.836528	0.840962	0.856756	0.87178	0.875309	0.856537	0.817939	0.890276	0.897477	0.915901	0.927111	0.903777	0.915914	0.856223	0.989833	0.991851	1	0.919779	0.819852	0.99391	0.94723	0.768164	0.727456	0.622632	0.54274	0.496167	0.605023	0.949189	0.510731
S-VLDL-C	0.799801	0.626542	0.667377	0.913887	-0.427666	-0.0992954	0.701764	0.705795	0.710274	0.756782	0.779568	0.670916	0.682225	0.664855	0.672642	0.710951	0.719085	0.695854	0.734685	0.639197	0.684524	0.69152	0.71749	0.747311	0.767265	0.720352	0.656559	0.759674	0.772198	0.799774	0.864151	0.900365	0.789405	0.701245	0.912473	0.92929	0.919779	1	0.975349	0.941064	0.799152	0.900376	0.880797	0.794139	0.768756	0.733746	0.789663	0.856477	0.726831
S-VLDL-CE	0.675226	0.698466	0.744306	0.901251	-0.364482	-0.0576188	0.629898	0.633907	0.629196	0.700149	0.75163	0.581207	0.608608	0.559573	0.569606	0.619135	0.638784	0.614964	0.657017	0.527706	0.5641	0.571914	0.600779	0.637837	0.667155	0.604111	0.533005	0.644494	0.658547	0.688976	0.774615	0.839147	0.672307	0.578006	0.812228	0.835143	0.819852	0.975349	1	0.848512	0.67198	0.913114	0.907723	0.836465	0.849312	0.825971	0.838951	0.748645	0.795742
S-VLDL-FC	0.928149	0.460864	0.492123	0.842154	-0.489145	-0.160926	0.748312	0.752029	0.771911	0.773396	0.746805	0.751195	0.733457	0.772674	0.775778	0.790646	0.779032	0.75954	0.788686	0.760291	0.817141	0.822025	0.840335	0.855469	0.857656	0.842142	0.797315	0.877189	0.885534	0.905379	0.926047	0.909447	0.906956	0.838677	0.987655	0.992149	0.99391	0.941064	0.848512	1	0.934506	0.799487	0.761254	0.660567	0.58102	0.530766	0.648567	0.952925	0.55742
S-VLDL-TG	0.976921	0.218124	0.278438	0.697656	-0.61956	-0.324647	0.783384	0.78555	0.799559	0.774095	0.711979	0.804043	0.777142	0.869932	0.868148	0.853204	0.832925	0.827505	0.825013	0.871343	0.931705	0.933036	0.937223	0.935216	0.92836	0.928432	0.923676	0.968739	0.969904	0.973413	0.941891	0.878526	0.976663	0.959726	0.971787	0.960095	0.94723	0.799152	0.67198	0.934506	1	0.591184	0.540937	0.429542	0.330229	0.285768	0.402026	0.904952	0.317868
XS-VLDL-P	0.622073	0.770194	0.790364	0.894887	-0.243468	0.0438219	0.525389	0.528859	0.532813	0.582064	0.622948	0.482129	0.506525	0.451514	0.460113	0.510411	0.507889	0.47447	0.538437	0.424865	0.456934	0.464637	0.498691	0.524193	0.53904	0.505183	0.427398	0.531614	0.546778	0.583224	0.67282	0.735407	0.575313	0.461916	0.73478	0.759669	0.768164	0.900376	0.913114	0.799487	0.591184	1	0.997067	0.959397	0.92252	0.881122	0.944985	0.789956	0.893452
XS-VLDL-L	0.572916	0.794852	0.812965	0.881786	-0.206729	0.0714317	0.492915	0.496374	0.499564	0.553075	0.600918	0.445233	0.473544	0.409327	0.418525	0.471777	0.472451	0.438517	0.504286	0.381138	0.409656	0.417567	0.45218	0.479629	0.496192	0.459817	0.379517	0.485229	0.500532	0.537696	0.632501	0.702493	0.528433	0.413701	0.692625	0.71939	0.727456	0.880797	0.907723	0.761254	0.540937	0.997067	1	0.969391	0.946705	0.907542	0.962012	0.745888	0.912816
XS-VLDL-PL	0.473723	0.873857	0.891041	0.86457	-0.0861572	0.182516	0.398721	0.40131	0.405444	0.452209	0.507996	0.339794	0.381107	0.302893	0.311794	0.372437	0.358666	0.319559	0.398068	0.275826	0.308006	0.315323	0.354316	0.369078	0.380716	0.35631	0.279831	0.382022	0.397689	0.436234	0.535052	0.614443	0.424374	0.309554	0.584694	0.612977	0.622632	0.794139	0.836465	0.660567	0.429542	0.959397	0.969391	1	0.92218	0.873056	0.961087	0.654775	0.965331
XS-VLDL-C	0.36349	0.807261	0.818335	0.773947	-0.0962435	0.126201	0.370906	0.374187	0.369008	0.444388	0.51928	0.306756	0.350542	0.248062	0.259673	0.321131	0.342347	0.309965	0.375014	0.213799	0.221961	0.230596	0.264157	0.30416	0.331315	0.276815	0.189754	0.295677	0.312144	0.34898	0.462127	0.558915	0.334507	0.219537	0.507024	0.539417	0.54274	0.768756	0.849312	0.58102	0.330229	0.92252	0.946705	0.92218	1	0.988793	0.950661	0.535553	0.910657
XS-VLDL-CE	0.321821	0.766484	0.777302	0.73457	-0.107295	0.097735	0.36712	0.36991	0.356058	0.439469	0.519772	0.29538	0.348185	0.230753	0.242923	0.30595	0.331863	0.30015	0.364015	0.195398	0.195458	0.204116	0.236474	0.27991	0.311062	0.248348	0.162935	0.263652	0.279956	0.315384	0.433036	0.536881	0.298168	0.187183	0.464093	0.496608	0.496167	0.733746	0.825971	0.530766	0.285768	0.881122	0.907542	0.873056	0.988793	1	0.895727	0.475616	0.87688
XS-VLDL-FC	0.426467	0.838939	0.849625	0.805125	-0.0642073	0.179841	0.352236	0.356301	0.37001	0.423011	0.481903	0.307778	0.330226	0.265227	0.274937	0.329381	0.33894	0.307258	0.370677	0.236019	0.261667	0.269705	0.303774	0.333241	0.349591	0.316754	0.232156	0.342728	0.358464	0.396044	0.492067	0.566827	0.388329	0.272078	0.563517	0.593486	0.605023	0.789663	0.838951	0.648567	0.402026	0.944985	0.962012	0.961087	0.950661	0.895727	1	0.627799	0.917826
XS-VLDL-TG	0.904382	0.389101	0.425297	0.765432	-0.491472	-0.201532	0.659686	0.663408	0.682171	0.679443	0.643079	0.679727	0.647087	0.706178	0.707071	0.712434	0.690897	0.674473	0.697697	0.700423	0.758665	0.762878	0.781083	0.787614	0.78363	0.782005	0.741494	0.811939	0.819799	0.839928	0.852989	0.824149	0.850831	0.778164	0.934709	0.935807	0.949189	0.856477	0.748645	0.952925	0.904952	0.789956	0.745888	0.654775	0.535553	0.475616	0.627799	1	0.521777
IDL-P	0.375862	0.940463	0.954269	0.847965	0.00402182	0.263473	0.35125	0.353412	0.348449	0.409026	0.477475	0.281431	0.334469	0.233488	0.243705	0.313025	0.301977	0.259075	0.347095	0.203268	0.227565	0.234945	0.276171	0.288771	0.301163	0.277382	0.199373	0.298458	0.315046	0.353148	0.463258	0.55818	0.33733	0.222299	0.482594	0.513154	0.510731	0.726831	0.795742	0.55742	0.317868	0.893452	0.912816	0.965331	0.910657	0.87688	0.917826	0.521777	1
IDL-L	0.347486	0.946018	0.960482	0.835407	0.0229722	0.276419	0.333272	0.335309	0.329659	0.391464	0.463362	0.260391	0.316601	0.211396	0.221806	0.292159	0.282421	0.239666	0.327775	0.180736	0.20362	0.210968	0.252119	0.26487	0.278077	0.253135	0.17555	0.274687	0.291291	0.329177	0.440415	0.538107	0.312219	0.1984	0.456522	0.487566	0.483844	0.708378	0.783575	0.531387	0.289861	0.877299	0.899197	0.956667	0.908099	0.876212	0.911554	0.490532	0.999013
IDL-PL	0.286749	0.941854	0.965925	0.793845	0.0584448	0.292152	0.270436	0.272337	0.266496	0.329098	0.404535	0.196668	0.25416	0.148597	0.158913	0.230999	0.218999	0.176307	0.265378	0.118309	0.142824	0.150005	0.192009	0.202481	0.216362	0.191095	0.115169	0.215965	0.232533	0.271174	0.381747	0.482049	0.252581	0.139946	0.398983	0.430399	0.426917	0.659697	0.743446	0.475055	0.232206	0.840074	0.865195	0.937889	0.88484	0.85237	0.891925	0.438271	0.990452
IDL-C	0.30533	0.950916	0.965246	0.821423	0.0425667	0.291256	0.32759	0.32916	0.320681	0.384014	0.462694	0.245116	0.311633	0.194566	0.205494	0.277673	0.272064	0.229674	0.317435	0.162713	0.180637	0.187842	0.227851	0.241743	0.256973	0.228356	0.153029	0.250559	0.266798	0.303276	0.415882	0.51898	0.282493	0.174858	0.418658	0.450252	0.441191	0.682543	0.770179	0.489031	0.248882	0.840514	0.866879	0.927146	0.900715	0.877728	0.88647	0.426029	0.987529
IDL-CE	0.355286	0.941381	0.955289	0.853331	-0.00362294	0.262157	0.387083	0.388483	0.378619	0.43967	0.514848	0.302776	0.371663	0.254193	0.265143	0.336643	0.33114	0.288196	0.376035	0.222121	0.239143	0.246308	0.285452	0.300116	0.315354	0.285656	0.211529	0.307333	0.323126	0.35887	0.469469	0.570318	0.336714	0.232438	0.466082	0.496731	0.48513	0.719089	0.800915	0.530035	0.298494	0.853567	0.876728	0.923852	0.903248	0.885047	0.878778	0.455854	0.98165
IDL-FC	0.179467	0.941391	0.954924	0.724334	0.151081	0.352081	0.176329	0.178267	0.173317	0.240311	0.325652	0.0999813	0.159444	0.0460907	0.0567328	0.129106	0.122995	0.0827216	0.16825	0.0156168	0.0358076	0.0429464	0.0842001	0.0958785	0.110201	0.0853891	0.0088452	0.108894	0.125422	0.16327	0.277562	0.383127	0.145836	0.0335666	0.29588	0.328881	0.326176	0.576744	0.673813	0.379668	0.125213	0.783864	0.816116	0.904157	0.863517	0.830387	0.874488	0.345685	0.966813
IDL-TG	0.637432	0.553995	0.548937	0.699454	-0.20484	0.0287598	0.401039	0.405117	0.419293	0.44243	0.437483	0.413234	0.38625	0.394174	0.397239	0.42492	0.395228	0.366021	0.421052	0.383529	0.428585	0.43406	0.464654	0.468133	0.460992	0.470169	0.408083	0.478389	0.489847	0.520153	0.577293	0.593469	0.536146	0.4279	0.66959	0.682963	0.714407	0.711319	0.65606	0.737939	0.592204	0.842595	0.81748	0.795036	0.649129	0.584292	0.744375	0.857101	0.685256
L-LDL-P	0.360374	0.950155	0.988311	0.847124	0.00884629	0.269565	0.325895	0.327396	0.322302	0.376036	0.44357	0.25114	0.310999	0.216584	0.226125	0.294499	0.278178	0.236223	0.322895	0.188116	0.222431	0.228869	0.269838	0.273476	0.284023	0.264736	0.196967	0.298771	0.314025	0.351058	0.448552	0.536654	0.330648	0.227681	0.470094	0.499111	0.49052	0.705447	0.77408	0.538452	0.313197	0.846555	0.865721	0.935307	0.856338	0.815566	0.883642	0.489268	0.985063
L-LDL-L	0.341913	0.950983	0.991615	0.838492	0.0169331	0.273079	0.314226	0.315607	0.309657	0.364362	0.434324	0.236984	0.299516	0.202698	0.212339	0.281084	0.265861	0.224346	0.310359	0.17399	0.207611	0.213993	0.254753	0.258494	0.269873	0.249225	0.182296	0.28448	0.29965	0.336446	0.434204	0.523959	0.314969	0.213557	0.453613	0.482839	0.472916	0.693359	0.766181	0.521314	0.295869	0.834844	0.85561	0.927824	0.853549	0.814232	0.878012	0.468386	0.982452
L-LDL-PL	0.349727	0.957324	0.987514	0.84374	0.0276871	0.292073	0.329489	0.330793	0.327601	0.37608	0.442522	0.253012	0.315016	0.218282	0.227849	0.298416	0.277837	0.232686	0.326305	0.189841	0.222414	0.228713	0.269735	0.271607	0.280996	0.264023	0.197464	0.297581	0.31267	0.349341	0.446797	0.536597	0.326963	0.226692	0.459485	0.488515	0.478544	0.697278	0.76975	0.525332	0.302018	0.832278	0.852975	0.923892	0.853035	0.81686	0.870805	0.464276	0.981098
L-LDL-C	0.31392	0.946188	0.996819	0.827259	0.0154373	0.265597	0.30295	0.303966	0.2954	0.351927	0.427074	0.218738	0.288877	0.187512	0.19733	0.266077	0.254216	0.21462	0.296928	0.158327	0.191034	0.197204	0.236969	0.241056	0.254757	0.229856	0.166219	0.269494	0.284218	0.320032	0.41648	0.508504	0.29536	0.199803	0.430402	0.459624	0.445388	0.675573	0.755925	0.493971	0.272405	0.80879	0.832067	0.907399	0.842872	0.806958	0.861119	0.42938	0.971036
L-LDL-CE	0.35101	0.942282	0.995705	0.851113	-0.0168966	0.246037	0.338731	0.339697	0.331321	0.385528	0.457871	0.254339	0.324813	0.226085	0.235788	0.303679	0.291211	0.251697	0.333186	0.197069	0.231143	0.23725	0.276641	0.280474	0.293853	0.268924	0.206409	0.309717	0.324174	0.359672	0.453472	0.542529	0.334366	0.240771	0.466498	0.494949	0.479636	0.702485	0.77718	0.5265	0.310931	0.821226	0.841891	0.911553	0.842532	0.805968	0.862143	0.457685	0.969854
L-LDL-FC	0.196915	0.941673	0.981773	0.744218	0.113745	0.321394	0.189345	0.190494	0.181449	0.244246	0.327137	0.106563	0.174959	0.0666038	0.0766872	0.147439	0.137341	0.0977575	0.181869	0.0374808	0.065797	0.0720999	0.112622	0.117459	0.131499	0.107446	0.0410004	0.143324	0.158604	0.195144	0.298521	0.398226	0.172548	0.0723079	0.315141	0.346367	0.335595	0.584398	0.679807	0.388769	0.151704	0.758515	0.78885	0.879193	0.829079	0.79634	0.842358	0.33793	0.95723
L-LDL-TG	0.474869	0.667537	0.637597	0.65884	-0.0121729	0.199929	0.280172	0.284191	0.297297	0.329292	0.341155	0.283381	0.264542	0.23832	0.243159	0.285832	0.254002	0.217003	0.291177	0.223142	0.259288	0.265379	0.301415	0.303095	0.294311	0.309728	0.237412	0.303836	0.317215	0.351446	0.427474	0.466849	0.366141	0.246281	0.511108	0.530986	0.566099	0.622816	0.604636	0.599412	0.407038	0.810833	0.800338	0.820955	0.67763	0.616024	0.764027	0.705082	0.759765
M-LDL-P	0.378162	0.931399	0.99369	0.850761	-0.0242196	0.237525	0.323815	0.324788	0.320431	0.365479	0.428235	0.247424	0.310706	0.228307	0.236875	0.299883	0.281573	0.243133	0.322458	0.202436	0.246673	0.25224	0.291287	0.289062	0.298492	0.281519	0.223779	0.327831	0.341548	0.377039	0.459542	0.536114	0.35405	0.26288	0.489979	0.516693	0.504601	0.705086	0.764903	0.551665	0.344037	0.819335	0.835705	0.90742	0.811755	0.763577	0.858879	0.495849	0.956861
M-LDL-L	0.366233	0.931338	0.995726	0.845502	-0.0203844	0.238671	0.316985	0.317848	0.312925	0.358176	0.422292	0.238847	0.304105	0.220433	0.229047	0.292059	0.274579	0.236475	0.315272	0.194476	0.238241	0.243734	0.282464	0.280174	0.290065	0.272367	0.215582	0.319887	0.333475	0.368683	0.450776	0.528068	0.344788	0.255344	0.47953	0.506302	0.492908	0.697031	0.759566	0.540335	0.333361	0.810323	0.827792	0.90056	0.809199	0.762165	0.854096	0.480917	0.953843
M-LDL-PL	0.480864	0.928086	0.961863	0.910015	-0.0618529	0.239903	0.430934	0.431628	0.430938	0.459661	0.50594	0.358751	0.419347	0.340291	0.348402	0.411647	0.382193	0.3362	0.429496	0.315925	0.358859	0.364264	0.402995	0.397804	0.400623	0.39381	0.336801	0.434227	0.446906	0.482106	0.55993	0.629517	0.458783	0.370752	0.579112	0.603771	0.592152	0.764729	0.804099	0.633171	0.439163	0.844772	0.85335	0.902076	0.80807	0.767617	0.839092	0.561989	0.946693
M-LDL-C	0.320264	0.919757	0.997883	0.819016	-0.0163614	0.228356	0.284972	0.285582	0.278116	0.327383	0.398524	0.200741	0.272382	0.185646	0.19445	0.257007	0.244486	0.209569	0.282355	0.159147	0.202015	0.207301	0.24487	0.243544	0.256633	0.233342	0.179827	0.286294	0.299445	0.333694	0.414687	0.494832	0.306846	0.223136	0.440328	0.467296	0.449717	0.66661	0.739258	0.498152	0.293556	0.777533	0.798664	0.876597	0.796779	0.751994	0.837924	0.430491	0.937766
M-LDL-CE	0.326612	0.913091	0.996568	0.821537	-0.0319257	0.213475	0.290686	0.291358	0.283405	0.334673	0.407332	0.20555	0.27774	0.191952	0.2008	0.263183	0.251985	0.218342	0.288346	0.165156	0.208711	0.214036	0.251522	0.251129	0.265617	0.239458	0.186204	0.29394	0.307095	0.341263	0.42235	0.50274	0.313986	0.230647	0.448394	0.475237	0.457222	0.673826	0.746506	0.504896	0.301765	0.780887	0.801549	0.879167	0.797271	0.751761	0.839889	0.437291	0.935808
M-LDL-FC	0.287334	0.93393	0.986491	0.794247	0.0529002	0.291192	0.254541	0.254885	0.249618	0.28961	0.353011	0.175738	0.243682	0.154523	0.162988	0.225377	0.207215	0.167198	0.251203	0.129716	0.169001	0.174049	0.211423	0.20605	0.21279	0.20248	0.148535	0.247875	0.260818	0.294937	0.374297	0.452037	0.270468	0.186218	0.39806	0.425161	0.409853	0.624494	0.6957	0.46092	0.252871	0.75054	0.77332	0.850863	0.781909	0.74129	0.815556	0.394295	0.930951
M-LDL-TG	0.422488	0.678116	0.652216	0.627221	0.0485064	0.252385	0.226262	0.229588	0.243528	0.267568	0.281508	0.2228	0.21234	0.181961	0.186248	0.230711	0.191853	0.154248	0.230407	0.168111	0.210286	0.215701	0.252414	0.24661	0.235153	0.256392	0.190601	0.25418	0.266653	0.300631	0.369088	0.406256	0.313036	0.200591	0.456127	0.475496	0.511733	0.566675	0.551055	0.544558	0.356693	0.74736	0.738083	0.785281	0.612456	0.545633	0.715187	0.644379	0.739865
S-LDL-P	0.382273	0.936677	0.987705	0.849946	0.00385844	0.270219	0.329974	0.330541	0.330014	0.363186	0.421125	0.252157	0.31804	0.236969	0.245031	0.305836	0.284268	0.245111	0.325833	0.212719	0.258044	0.263141	0.300647	0.294999	0.300883	0.29072	0.237056	0.336822	0.349601	0.383637	0.45896	0.529164	0.36074	0.275646	0.489321	0.514969	0.503871	0.692681	0.745659	0.550203	0.349037	0.797906	0.813431	0.887339	0.784538	0.733191	0.840995	0.487148	0.938553
S-LDL-L	0.362147	0.936476	0.989923	0.838845	0.0129929	0.273209	0.314764	0.315236	0.314065	0.348081	0.408105	0.235286	0.303015	0.220369	0.228501	0.289332	0.269086	0.230482	0.310364	0.195978	0.240725	0.245766	0.28296	0.27754	0.284237	0.272826	0.219917	0.320193	0.332907	0.366731	0.442088	0.513599	0.343031	0.259298	0.471483	0.497362	0.485223	0.679488	0.736717	0.532237	0.330444	0.786526	0.803763	0.879579	0.782592	0.732405	0.836724	0.466511	0.935456
S-LDL-PL	0.44484	0.927196	0.927851	0.862996	0.042716	0.341318	0.396549	0.396648	0.406019	0.408728	0.441515	0.330087	0.38746	0.312567	0.319393	0.379525	0.338768	0.288796	0.391072	0.292359	0.334802	0.339173	0.375639	0.36043	0.352506	0.367475	0.317355	0.400394	0.411156	0.443924	0.507249	0.564032	0.422816	0.345163	0.524799	0.547256	0.540005	0.687857	0.714932	0.580224	0.398238	0.765895	0.774441	0.834619	0.727027	0.681399	0.775921	0.503773	0.891988
S-LDL-C	0.291272	0.920394	0.99366	0.797099	0.0200542	0.254207	0.257477	0.257752	0.251954	0.295612	0.3674	0.170321	0.245702	0.157859	0.166391	0.227189	0.214691	0.180721	0.251914	0.132319	0.176079	0.181048	0.217351	0.21469	0.227129	0.205543	0.155144	0.260035	0.272629	0.305896	0.383272	0.461409	0.279013	0.199373	0.411825	0.438634	0.422419	0.637837	0.711319	0.471258	0.267095	0.751926	0.774657	0.858003	0.777762	0.731017	0.824895	0.401356	0.92219
S-LDL-CE	0.292258	0.91291	0.993654	0.797624	0.00319051	0.236391	0.258406	0.258716	0.251356	0.298875	0.373643	0.169188	0.246286	0.157958	0.166583	0.227729	0.216443	0.183811	0.252183	0.131989	0.176475	0.181484	0.218046	0.21609	0.230362	0.205135	0.155121	0.261488	0.274178	0.307455	0.38616	0.465943	0.279913	0.200257	0.414624	0.441468	0.424631	0.641785	0.716747	0.472684	0.269234	0.755361	0.777879	0.862738	0.77962	0.73299	0.826292	0.404665	0.922517
S-LDL-FC	0.280448	0.925497	0.963209	0.772169	0.0920668	0.324907	0.246939	0.247091	0.248151	0.274316	0.331085	0.171454	0.236917	0.154148	0.162033	0.21972	0.202265	0.163354	0.244996	0.131121	0.170594	0.175269	0.209497	0.203924	0.207998	0.202915	0.151979	0.247641	0.259417	0.291851	0.361364	0.430111	0.268615	0.190996	0.389977	0.415911	0.402878	0.60465	0.669273	0.453813	0.251956	0.716997	0.739722	0.813013	0.747753	0.702075	0.795143	0.37803	0.893918
S-LDL-TG	0.736305	0.640314	0.622386	0.812077	-0.18072	0.120332	0.551958	0.55513	0.572858	0.577322	0.564213	0.548523	0.538498	0.528514	0.53234	0.568298	0.531258	0.4949	0.562667	0.515305	0.559589	0.564842	0.59668	0.592921	0.577477	0.601469	0.54024	0.600529	0.610939	0.640107	0.688231	0.697719	0.650429	0.5524	0.753985	0.766134	0.789354	0.775701	0.706322	0.810759	0.676643	0.811884	0.782565	0.775388	0.594963	0.527062	0.701505	0.855482	0.701569
XL-HDL-P	-0.558622	0.206763	0.00870198	-0.272264	0.824804	0.694178	-0.408557	-0.406602	-0.402537	-0.356069	-0.291591	-0.421244	-0.417845	-0.511436	-0.505787	-0.476297	-0.452291	-0.464529	-0.432231	-0.523754	-0.575864	-0.573357	-0.567255	-0.552483	-0.557304	-0.540759	-0.579279	-0.60417	-0.598636	-0.599763	-0.520653	-0.451387	-0.580173	-0.623107	-0.578511	-0.56197	-0.552469	-0.407046	-0.321294	-0.50909	-0.635948	-0.213996	-0.174592	-0.0835859	-0.031439	-0.0178074	-0.0542539	-0.506773	0.019622
XL-HDL-L	-0.560873	0.207425	0.0111498	-0.27162	0.822578	0.690839	-0.408764	-0.406942	-0.403255	-0.357729	-0.29322	-0.422853	-0.41768	-0.512263	-0.506627	-0.477515	-0.453076	-0.465051	-0.433204	-0.5245	-0.576815	-0.574364	-0.568538	-0.553864	-0.558523	-0.542161	-0.580047	-0.604939	-0.599519	-0.600674	-0.522482	-0.453473	-0.581641	-0.623501	-0.579971	-0.56343	-0.554223	-0.408086	-0.321822	-0.510941	-0.637494	-0.214765	-0.17503	-0.0844137	-0.0302047	-0.0162008	-0.053907	-0.509871	0.0200846
XL-HDL-PL	-0.607649	0.13593	-0.0691642	-0.358222	0.86149	0.700626	-0.474633	-0.472484	-0.463475	-0.423873	-0.365516	-0.476604	-0.483715	-0.56558	-0.561133	-0.532925	-0.520076	-0.533646	-0.497724	-0.574548	-0.624654	-0.622659	-0.616464	-0.60733	-0.61461	-0.592011	-0.626339	-0.659121	-0.654139	-0.656457	-0.580016	-0.513628	-0.634187	-0.675115	-0.639193	-0.624485	-0.608811	-0.481098	-0.398692	-0.570498	-0.685188	-0.276876	-0.23862	-0.136312	-0.102397	-0.0908545	-0.117083	-0.546798	-0.0474228
XL-HDL-C	-0.516014	0.253658	0.0795724	-0.197781	0.752018	0.641281	-0.347977	-0.346898	-0.349346	-0.302733	-0.235035	-0.375603	-0.355266	-0.459439	-0.453137	-0.42601	-0.390826	-0.399558	-0.375092	-0.473555	-0.525698	-0.523196	-0.519031	-0.500801	-0.502518	-0.49261	-0.529306	-0.547269	-0.542204	-0.542765	-0.46989	-0.402698	-0.528812	-0.565379	-0.520788	-0.503413	-0.500817	-0.341885	-0.252959	-0.455327	-0.585327	-0.166188	-0.125376	-0.0486714	0.0275312	0.0438696	-0.00459609	-0.477159	0.0684215
XL-HDL-CE	-0.496516	0.265442	0.100111	-0.174245	0.723066	0.620082	-0.32768	-0.326591	-0.33113	-0.280906	-0.211466	-0.357845	-0.335206	-0.441254	-0.434612	-0.407616	-0.367782	-0.37492	-0.354179	-0.456527	-0.50711	-0.504465	-0.500512	-0.480172	-0.480277	-0.473947	-0.511352	-0.525663	-0.520569	-0.520868	-0.448868	-0.38224	-0.507887	-0.544089	-0.494068	-0.476236	-0.475715	-0.311654	-0.221947	-0.428975	-0.561902	-0.148045	-0.107445	-0.0363159	0.0454783	0.061658	0.0126801	-0.458649	0.0820469
XL-HDL-FC	-0.549138	0.217382	0.0260214	-0.250804	0.802639	0.675642	-0.388191	-0.387132	-0.384283	-0.347631	-0.286255	-0.408323	-0.394785	-0.490952	-0.485673	-0.458942	-0.436542	-0.44914	-0.415836	-0.501762	-0.556322	-0.554246	-0.549601	-0.537222	-0.543024	-0.524294	-0.55828	-0.584973	-0.580103	-0.581355	-0.508091	-0.441388	-0.565261	-0.601899	-0.572353	-0.556648	-0.548958	-0.407571	-0.323122	-0.507896	-0.626656	-0.206326	-0.16615	-0.0776108	-0.0177738	-0.00151231	-0.0473357	-0.509136	0.032881
XL-HDL-TG	0.187724	0.496851	0.337417	0.353842	0.297878	0.460038	0.26069	0.267764	0.266029	0.366391	0.411314	0.280147	0.236229	0.191567	0.200676	0.240546	0.274854	0.254239	0.29296	0.166511	0.126079	0.132734	0.151336	0.182886	0.176472	0.185185	0.106782	0.121538	0.134373	0.140734	0.245907	0.305216	0.167011	0.0738482	0.156757	0.171632	0.151376	0.273062	0.299572	0.20657	0.0866183	0.330576	0.339723	0.344032	0.358095	0.354996	0.343001	0.174851	0.416295
L-HDL-P	-0.598846	0.0885732	-0.145962	-0.433912	0.950621	0.797307	-0.518324	-0.514472	-0.472734	-0.474645	-0.455964	-0.470448	-0.529754	-0.568121	-0.565721	-0.535424	-0.553749	-0.582657	-0.513388	-0.571485	-0.619875	-0.618152	-0.610066	-0.613629	-0.64095	-0.578477	-0.618667	-0.663614	-0.659209	-0.659126	-0.601458	-0.558833	-0.628604	-0.674023	-0.642972	-0.63037	-0.597769	-0.512689	-0.450173	-0.564823	-0.675626	-0.324147	-0.289171	-0.185284	-0.172668	-0.175715	-0.152896	-0.535405	-0.112707
L-HDL-L	-0.607944	0.0813551	-0.151796	-0.442145	0.950967	0.793352	-0.525849	-0.522135	-0.481029	-0.483444	-0.464257	-0.479092	-0.536845	-0.575777	-0.573468	-0.54403	-0.561631	-0.589702	-0.522136	-0.578827	-0.627369	-0.62576	-0.618192	-0.621939	-0.649092	-0.586895	-0.62576	-0.671431	-0.667254	-0.667544	-0.611033	-0.568751	-0.637278	-0.680918	-0.652447	-0.640044	-0.607671	-0.523049	-0.460138	-0.574933	-0.683788	-0.333482	-0.298287	-0.193674	-0.180644	-0.183404	-0.16093	-0.544742	-0.120612
L-HDL-PL	-0.576485	0.124555	-0.112033	-0.402153	0.961135	0.822888	-0.499846	-0.496095	-0.449247	-0.460829	-0.446371	-0.452672	-0.511283	-0.551589	-0.54918	-0.514574	-0.541897	-0.576361	-0.495383	-0.555091	-0.601532	-0.599709	-0.589368	-0.596153	-0.626215	-0.558395	-0.600715	-0.644743	-0.639874	-0.637453	-0.579992	-0.537497	-0.608281	-0.657259	-0.617446	-0.603899	-0.56711	-0.482877	-0.421013	-0.536205	-0.656278	-0.291544	-0.256566	-0.147885	-0.14407	-0.149687	-0.120623	-0.510777	-0.0781505
L-HDL-C	-0.64731	0.0280111	-0.198194	-0.490301	0.937429	0.757095	-0.557023	-0.553867	-0.518097	-0.518926	-0.497687	-0.513691	-0.565935	-0.604921	-0.60312	-0.579709	-0.591163	-0.613475	-0.557859	-0.606293	-0.656481	-0.655474	-0.651303	-0.655001	-0.680701	-0.621241	-0.652785	-0.702883	-0.700006	-0.703259	-0.652836	-0.61354	-0.673435	-0.707017	-0.696587	-0.685906	-0.656987	-0.577211	-0.514197	-0.624882	-0.71773	-0.388677	-0.353411	-0.250112	-0.23135	-0.231002	-0.215075	-0.589781	-0.174782
L-HDL-CE	-0.642638	0.0202511	-0.207942	-0.494941	0.935826	0.756118	-0.551563	-0.548374	-0.512443	-0.514183	-0.495412	-0.506037	-0.56034	-0.597352	-0.595682	-0.572561	-0.58543	-0.608402	-0.551449	-0.598381	-0.649752	-0.648805	-0.644851	-0.649181	-0.675848	-0.614577	-0.645787	-0.697865	-0.695095	-0.698772	-0.649286	-0.611435	-0.668484	-0.701435	-0.694892	-0.684646	-0.65592	-0.579254	-0.517706	-0.624418	-0.71393	-0.39317	-0.358465	-0.256887	-0.2373	-0.235995	-0.222739	-0.588823	-0.182149
L-HDL-FC	-0.657618	0.0525206	-0.166777	-0.472783	0.937089	0.75674	-0.570483	-0.567423	-0.532183	-0.530105	-0.501294	-0.533968	-0.579835	-0.624537	-0.622326	-0.598151	-0.605005	-0.625084	-0.57404	-0.626995	-0.673346	-0.672139	-0.667318	-0.668909	-0.691498	-0.6379	-0.670545	-0.714262	-0.711059	-0.712974	-0.659804	-0.616245	-0.684614	-0.720158	-0.697559	-0.685583	-0.656184	-0.567334	-0.500292	-0.622311	-0.72512	-0.372652	-0.335859	-0.227819	-0.211696	-0.21442	-0.189989	-0.589118	-0.150803
L-HDL-TG	-0.183543	0.279384	0.0796327	-0.0634026	0.615673	0.613998	-0.183396	-0.174214	-0.14461	-0.06143	-0.0236602	-0.116434	-0.212361	-0.220238	-0.213326	-0.172825	-0.158298	-0.181228	-0.128936	-0.239152	-0.264893	-0.258643	-0.239427	-0.211855	-0.215097	-0.203582	-0.282286	-0.268963	-0.257019	-0.249016	-0.144593	-0.0830475	-0.213638	-0.312211	-0.188963	-0.172029	-0.160254	-0.0421936	0.00519778	-0.110531	-0.258038	0.0596233	0.0816423	0.11563	0.152428	0.144365	0.160982	-0.109353	0.170403
M-HDL-P	-0.059513	0.201993	-0.0152227	-0.0670016	0.628868	0.698479	-0.0649724	-0.063286	0.0232145	-0.102873	-0.172226	-0.000981156	-0.0687109	-0.0624385	-0.0645811	-0.0263379	-0.132985	-0.200586	-0.0543068	-0.0555242	-0.0687615	-0.0684869	-0.0533534	-0.0914003	-0.144246	-0.0368283	-0.0645326	-0.109946	-0.107771	-0.0971483	-0.0932153	-0.102587	-0.0815168	-0.116263	-0.102985	-0.0978463	-0.0401296	-0.0893228	-0.107156	-0.0510688	-0.121911	-0.0235155	-0.0180733	0.0474446	-0.0278548	-0.0493995	0.0202132	-0.0652458	0.0438354
M-HDL-L	-0.0930221	0.195619	-0.0210179	-0.0912617	0.652841	0.710431	-0.0950779	-0.0935015	-0.00704248	-0.133391	-0.201327	-0.0317582	-0.0984814	-0.0931098	-0.0953223	-0.0573063	-0.163731	-0.230952	-0.0849658	-0.0858035	-0.100079	-0.0999646	-0.0852245	-0.124077	-0.177392	-0.068662	-0.0951673	-0.141611	-0.139543	-0.129387	-0.126264	-0.135317	-0.113819	-0.146983	-0.135897	-0.130589	-0.0732173	-0.117877	-0.131814	-0.0829875	-0.154423	-0.0454438	-0.0380776	0.0321432	-0.0406947	-0.0621676	0.00804003	-0.0965368	0.0326485
M-HDL-PL	-0.0537833	0.245069	0.022781	-0.0437175	0.654444	0.721873	-0.0700974	-0.0680493	0.0180066	-0.102102	-0.16825	-0.00592377	-0.075068	-0.0734882	-0.0750984	-0.035078	-0.139155	-0.207138	-0.0597063	-0.0679121	-0.0809183	-0.0800525	-0.063011	-0.0978796	-0.149691	-0.0439352	-0.0786248	-0.120173	-0.11663	-0.103965	-0.0924481	-0.0977162	-0.085736	-0.131216	-0.0949968	-0.0879972	-0.0261582	-0.0686986	-0.0850478	-0.0337043	-0.122561	0.0179075	0.0245471	0.0912357	0.0158974	-0.00862216	0.0674001	-0.0392109	0.0898667
M-HDL-C	-0.243469	0.122694	-0.0839803	-0.217796	0.722067	0.725275	-0.220526	-0.219818	-0.135857	-0.26553	-0.329402	-0.161392	-0.221045	-0.216427	-0.219379	-0.185115	-0.290261	-0.354005	-0.213506	-0.206187	-0.225789	-0.226914	-0.215983	-0.260676	-0.316488	-0.201548	-0.216149	-0.271052	-0.270837	-0.264763	-0.272093	-0.283695	-0.25167	-0.26763	-0.287694	-0.283492	-0.232256	-0.263662	-0.262696	-0.239606	-0.295747	-0.180159	-0.165949	-0.0782598	-0.138814	-0.155918	-0.0927092	-0.255889	-0.0608079
M-HDL-CE	-0.25473	0.0896841	-0.114295	-0.240878	0.710988	0.710047	-0.222428	-0.222037	-0.139417	-0.271874	-0.338105	-0.163604	-0.221698	-0.215463	-0.218783	-0.186513	-0.292245	-0.355096	-0.216574	-0.204164	-0.225536	-0.227101	-0.217739	-0.264726	-0.321676	-0.204577	-0.214346	-0.274004	-0.274703	-0.270402	-0.282905	-0.297791	-0.258289	-0.267081	-0.304101	-0.301272	-0.252771	-0.289935	-0.290735	-0.261942	-0.305339	-0.21608	-0.202608	-0.115411	-0.17482	-0.188994	-0.132458	-0.281027	-0.096393
M-HDL-FC	-0.187505	0.245504	0.032525	-0.118778	0.740369	0.763048	-0.202952	-0.200951	-0.114089	-0.229054	-0.28231	-0.143376	-0.20846	-0.209721	-0.211131	-0.170154	-0.269768	-0.335266	-0.191168	-0.203943	-0.215166	-0.214524	-0.197729	-0.232944	-0.283178	-0.179098	-0.211915	-0.24701	-0.243352	-0.230475	-0.21784	-0.216868	-0.213838	-0.257195	-0.21178	-0.202523	-0.142142	-0.152818	-0.147039	-0.142591	-0.245488	-0.0369422	-0.0209517	0.0655721	0.00154408	-0.0256847	0.0601842	-0.14791	0.0761489
M-HDL-TG	0.798153	0.24805	0.208585	0.575534	-0.375506	-0.109166	0.696915	0.700878	0.728408	0.70905	0.656433	0.732943	0.684808	0.716833	0.718442	0.738639	0.699228	0.669934	0.721471	0.708974	0.734606	0.739455	0.756946	0.771106	0.772116	0.76233	0.715618	0.73717	0.745285	0.760564	0.792911	0.784293	0.769291	0.701271	0.78665	0.78591	0.812951	0.704718	0.615932	0.783022	0.762099	0.575629	0.535318	0.447136	0.373202	0.358289	0.379281	0.765913	0.348133
S-HDL-P	0.400426	0.259088	0.232674	0.305639	0.0226017	0.203705	0.222317	0.222268	0.294726	0.15436	0.054809	0.276494	0.22541	0.291817	0.287046	0.307947	0.19379	0.135348	0.2586	0.303869	0.356413	0.355188	0.371616	0.319138	0.272665	0.363914	0.361063	0.368896	0.369428	0.388054	0.334695	0.278609	0.384133	0.369335	0.415339	0.414485	0.456855	0.351441	0.281344	0.43605	0.407036	0.276934	0.258505	0.257903	0.152442	0.108986	0.234122	0.393604	0.223662
S-HDL-L	0.363392	0.27201	0.244479	0.290214	0.0594517	0.232451	0.186276	0.186183	0.259552	0.119082	0.0223968	0.239112	0.189313	0.253845	0.249165	0.27148	0.156582	0.0972895	0.222944	0.265733	0.318779	0.317485	0.334353	0.280594	0.233661	0.326462	0.323768	0.332947	0.333656	0.352564	0.300025	0.246192	0.348171	0.333347	0.382322	0.38235	0.424454	0.329365	0.26569	0.406296	0.371013	0.263893	0.248306	0.255259	0.151043	0.10649	0.235233	0.362161	0.227392
S-HDL-PL	0.2649	-0.099217	-0.20355	-0.02345	0.0825415	0.172897	0.182709	0.182772	0.265289	0.0978474	-0.0341867	0.274068	0.189215	0.268042	0.261018	0.260276	0.1572	0.108452	0.211916	0.287563	0.291663	0.289397	0.288772	0.248079	0.195115	0.299713	0.303131	0.250695	0.245809	0.24966	0.179612	0.100879	0.260705	0.270932	0.216232	0.206136	0.258475	0.0756747	-0.0162012	0.21627	0.259486	-0.0160663	-0.0393418	-0.0828658	-0.125096	-0.139881	-0.0869025	0.198054	-0.144699
S-HDL-C	0.164486	0.573994	0.632196	0.423504	0.140503	0.290429	-0.0109747	-0.0119861	0.0277011	-0.0404134	-0.0554482	-0.028034	-0.011387	-0.000287065	-0.000673706	0.0419936	-0.0471195	-0.0987972	0.0135483	-0.000382058	0.0798695	0.0795337	0.108249	0.0554615	0.0309473	0.083726	0.078466	0.146027	0.150059	0.178363	0.164654	0.16592	0.154794	0.126106	0.260749	0.274101	0.288317	0.361193	0.38134	0.307113	0.189489	0.385364	0.394752	0.477719	0.359138	0.304111	0.454009	0.248496	0.515663
S-HDL-CE	0.140554	0.619981	0.714563	0.470723	0.093011	0.23669	-0.0171846	-0.0188428	0.00357315	-0.0366779	-0.0243397	-0.0616128	-0.0176873	-0.0283991	-0.0274722	0.0181096	-0.0568182	-0.100976	-0.00438173	-0.0322656	0.0517171	0.0516705	0.0821022	0.0341087	0.0211047	0.0513308	0.0478658	0.129146	0.134053	0.163065	0.162299	0.180722	0.133091	0.103798	0.252158	0.26782	0.27148	0.382184	0.421716	0.295577	0.16859	0.421906	0.435251	0.531474	0.411417	0.35965	0.49639	0.235891	0.579481
S-HDL-FC	0.162772	-0.00354362	-0.125228	-0.050912	0.249202	0.329903	0.0289795	0.031107	0.123618	-0.029641	-0.153549	0.143079	0.0299455	0.127034	0.120869	0.122193	0.0274739	-0.0230317	0.0859484	0.144978	0.15815	0.156417	0.158608	0.116102	0.0562178	0.177251	0.16945	0.133362	0.129563	0.136866	0.0700843	-0.00710305	0.154424	0.151831	0.13178	0.125805	0.175722	0.0330544	-0.0449705	0.158012	0.163497	-0.0330292	-0.0468615	-0.0720884	-0.111012	-0.145807	-0.0318261	0.137592	-0.101614
S-HDL-TG	0.872787	0.131804	0.203854	0.576879	-0.64456	-0.401349	0.673704	0.67658	0.6786	0.67469	0.608874	0.71479	0.668194	0.744374	0.743006	0.731021	0.716236	0.71281	0.709147	0.744631	0.794669	0.797178	0.805556	0.811576	0.811318	0.802686	0.782685	0.814501	0.816891	0.827056	0.810648	0.759729	0.835724	0.798245	0.859632	0.850819	0.85859	0.71211	0.596966	0.836657	0.876824	0.543536	0.494337	0.37757	0.297258	0.268341	0.336268	0.852142	0.284083
XXL-VLDL-PL %	0.383288	0.205871	0.0651512	0.221564	0.182125	0.367577	0.270288	0.27465	0.396099	0.234716	0.126827	0.372281	0.25931	0.336849	0.333415	0.343773	0.262467	0.21139	0.316635	0.346446	0.352463	0.353066	0.358937	0.332402	0.272761	0.388117	0.356307	0.342891	0.343313	0.350975	0.313197	0.247602	0.374994	0.346821	0.36695	0.365537	0.41061	0.287605	0.199445	0.405449	0.370426	0.227018	0.210973	0.185272	0.11013	0.0460181	0.238463	0.368133	0.103445
XXL-VLDL-C %	0.0118087	0.26419	0.218806	0.175694	0.0555721	0.104363	0.00102591	0.0139783	-0.0099409	0.218559	0.339183	0.0380903	-0.0432727	-0.0273994	-0.0140624	0.0208725	0.131071	0.150177	0.106977	-0.0662235	-0.0732129	-0.0643067	-0.0491973	0.0268815	0.0756091	-0.0198737	-0.103823	-0.020586	-0.00808755	0.00295054	0.124637	0.219014	0.0168824	-0.074019	0.0889354	0.107529	0.0745053	0.270492	0.347993	0.127903	-0.0013793	0.274549	0.29138	0.258004	0.352168	0.349091	0.334239	0.101952	0.27218
XXL-VLDL-CE %	-0.182663	0.294584	0.294746	0.136212	0.0902066	0.0816501	-0.135682	-0.126558	-0.176399	0.0643437	0.228742	-0.172473	-0.173339	-0.221804	-0.207457	-0.167165	-0.0462054	-0.0177063	-0.0782878	-0.26324	-0.263288	-0.254803	-0.238508	-0.15959	-0.0922013	-0.223831	-0.294854	-0.196024	-0.183519	-0.170017	-0.0374387	0.0859724	-0.173338	-0.253305	-0.069176	-0.0460185	-0.0782771	0.1683	0.285913	-0.0289558	-0.18196	0.230525	0.260898	0.268415	0.373184	0.383891	0.325335	-0.061703	0.310196
XXL-VLDL-FC %	0.507239	-0.108967	-0.214773	0.0926076	-0.109271	0.0380786	0.356474	0.365515	0.430216	0.386951	0.262605	0.541695	0.341547	0.50596	0.502418	0.486449	0.448481	0.421876	0.47237	0.515363	0.49688	0.497416	0.494018	0.479932	0.424955	0.529382	0.501049	0.456603	0.455695	0.448323	0.410079	0.324062	0.491991	0.469834	0.401785	0.387589	0.38824	0.230621	0.115835	0.393534	0.46993	0.0869515	0.0498902	-0.0474013	-0.0905518	-0.126944	-0.0106319	0.420633	-0.123003
XXL-VLDL-TG %	-0.146848	-0.346591	-0.242704	-0.252482	-0.142689	-0.256777	-0.0889691	-0.103424	-0.129345	-0.290413	-0.369814	-0.166215	-0.0410771	-0.0867157	-0.0985243	-0.136861	-0.214345	-0.213301	-0.211634	-0.0521581	-0.0498388	-0.0588368	-0.0760558	-0.140562	-0.16559	-0.116544	-0.0212756	-0.0983539	-0.110917	-0.124922	-0.231735	-0.301508	-0.148306	-0.0469674	-0.218823	-0.237231	-0.2229	-0.374385	-0.419877	-0.274765	-0.128792	-0.35716	-0.368652	-0.326859	-0.39307	-0.364804	-0.426149	-0.233685	-0.310362
XL-VLDL-PL %	-0.384747	0.499506	0.411627	0.11008	0.52741	0.556654	-0.249513	-0.247382	-0.24688	-0.180121	-0.0873829	-0.298144	-0.264426	-0.417182	-0.40525	-0.304376	-0.329773	-0.390078	-0.255741	-0.449591	-0.468311	-0.46257	-0.42501	-0.418824	-0.414415	-0.417383	-0.487307	-0.439676	-0.427019	-0.397201	-0.281106	-0.157767	-0.411459	-0.496858	-0.297809	-0.266039	-0.258572	-0.00228014	0.131825	-0.219638	-0.449579	0.184144	0.225924	0.326004	0.364641	0.388143	0.294219	-0.259027	0.423863
XL-VLDL-C %	-0.431757	0.150095	0.141087	-0.066237	0.164808	0.0853569	-0.251274	-0.245824	-0.292479	-0.0979268	0.0559888	-0.305806	-0.27709	-0.417073	-0.399933	-0.363292	-0.20038	-0.156381	-0.247642	-0.464012	-0.48227	-0.473731	-0.465138	-0.371116	-0.299422	-0.436703	-0.511949	-0.43599	-0.42566	-0.410711	-0.290224	-0.164709	-0.420267	-0.48362	-0.306939	-0.281156	-0.295593	-0.0447965	0.0903128	-0.260489	-0.429761	0.0423731	0.0823558	0.0849937	0.254172	0.287075	0.169425	-0.307762	0.14897
XL-VLDL-CE %	-0.180563	-0.00192172	0.0470225	-0.0102309	-0.154043	-0.21491	-0.0451908	-0.0402455	-0.0984864	0.095498	0.230044	-0.0980986	-0.0681829	-0.153836	-0.139706	-0.143692	0.0506219	0.129949	-0.0423786	-0.194148	-0.198886	-0.191494	-0.196697	-0.0915759	-0.0070172	-0.173319	-0.226492	-0.155615	-0.148895	-0.144421	-0.0580638	0.0289966	-0.152487	-0.188177	-0.0750557	-0.0608793	-0.0837666	0.0779226	0.162477	-0.0660117	-0.147604	0.0590991	0.0797017	0.0322858	0.184151	0.208012	0.122123	-0.112568	0.0502569
XL-VLDL-FC %	-0.572202	0.290587	0.219934	-0.0947369	0.474129	0.39848	-0.391996	-0.387633	-0.406118	-0.270438	-0.139066	-0.433294	-0.413566	-0.574892	-0.559306	-0.486689	-0.40779	-0.417361	-0.388958	-0.616027	-0.645654	-0.638156	-0.615563	-0.561179	-0.524418	-0.589029	-0.669589	-0.609056	-0.597111	-0.573629	-0.448569	-0.315432	-0.582292	-0.661722	-0.45708	-0.42497	-0.424938	-0.142737	0.0110744	-0.380426	-0.605515	0.0336485	0.083964	0.137555	0.282819	0.31686	0.19525	-0.417922	0.23248
XL-VLDL-TG %	0.47774	-0.287403	-0.251588	0.0174243	-0.312644	-0.257382	0.290235	0.285265	0.320941	0.146685	-0.0061793	0.349609	0.315495	0.480294	0.462724	0.397734	0.280175	0.266564	0.290767	0.528336	0.548886	0.540158	0.519778	0.444362	0.386535	0.494987	0.578871	0.501612	0.489033	0.466526	0.331653	0.190159	0.479216	0.559181	0.349419	0.31809	0.326446	0.0410246	-0.111714	0.28545	0.499088	-0.0938475	-0.139749	-0.178009	-0.322792	-0.35651	-0.232668	0.33439	-0.261489
L-VLDL-PL %	-0.349424	0.525237	0.467423	0.131952	0.492875	0.508509	-0.344921	-0.342378	-0.342161	-0.272886	-0.189534	-0.375679	-0.359077	-0.474691	-0.465713	-0.385489	-0.411973	-0.45793	-0.353787	-0.498758	-0.493682	-0.488108	-0.443593	-0.451564	-0.452201	-0.442416	-0.512587	-0.451502	-0.437282	-0.402939	-0.290171	-0.179661	-0.409768	-0.511784	-0.275809	-0.245603	-0.230243	-0.00402545	0.108631	-0.184767	-0.417189	0.244911	0.281228	0.405899	0.373455	0.370291	0.356664	-0.15508	0.489531
L-VLDL-C %	-0.0460986	0.266678	0.246928	0.201332	-0.0190513	-0.0012005	0.0941225	0.100838	0.0708409	0.23456	0.352741	0.0544308	0.0649765	-0.0462832	-0.0309438	0.00990218	0.134823	0.157294	0.106211	-0.0910422	-0.137278	-0.124541	-0.11097	0.0122084	0.0906509	-0.067343	-0.18162	-0.0871747	-0.0716922	-0.0473277	0.0920098	0.211639	-0.0496198	-0.156557	0.0849098	0.111293	0.11879	0.313221	0.403555	0.139281	-0.0541796	0.361408	0.384012	0.330299	0.482791	0.502992	0.407935	0.0985283	0.335932
L-VLDL-CE %	-0.284502	0.0838512	0.12009	-0.015129	-0.0260079	-0.118588	-0.138468	-0.134856	-0.186858	-0.0160802	0.124763	-0.211869	-0.158929	-0.27671	-0.263746	-0.238741	-0.103039	-0.0579411	-0.152532	-0.314273	-0.345988	-0.336044	-0.331693	-0.211719	-0.113478	-0.308962	-0.383749	-0.289955	-0.278592	-0.261642	-0.140382	-0.0183819	-0.275628	-0.34398	-0.141039	-0.118728	-0.115434	0.078011	0.189002	-0.106331	-0.255132	0.144311	0.173656	0.146764	0.30666	0.339631	0.216142	-0.131846	0.162154
L-VLDL-FC %	0.514882	0.46999	0.336888	0.536477	0.0205249	0.273234	0.549276	0.557609	0.599108	0.621026	0.593694	0.610757	0.522952	0.498011	0.507723	0.557666	0.562667	0.513828	0.607542	0.469426	0.417028	0.426991	0.451624	0.494777	0.469713	0.511775	0.389324	0.417481	0.431141	0.455483	0.53453	0.558875	0.480653	0.362932	0.520253	0.536691	0.551192	0.595147	0.564869	0.581227	0.424719	0.578013	0.567667	0.496422	0.51043	0.485043	0.530329	0.541529	0.468925
L-VLDL-TG %	0.160381	-0.390283	-0.351408	-0.205843	-0.141939	-0.159962	0.0330937	0.026542	0.0526543	-0.109929	-0.238083	0.0769275	0.0624999	0.195965	0.179965	0.120087	0.0204095	0.0148304	0.0274541	0.241874	0.282677	0.269875	0.244241	0.139646	0.0719794	0.205986	0.327136	0.226617	0.208935	0.1772	0.0215963	-0.116926	0.181551	0.305179	0.0250505	-0.00705317	-0.0186258	-0.257341	-0.372202	-0.0497835	0.188568	-0.378061	-0.409461	-0.403628	-0.525878	-0.542931	-0.455217	-0.0234768	-0.435567
M-VLDL-PL %	-0.739009	0.150945	0.104514	-0.319722	0.566484	0.390421	-0.668873	-0.668517	-0.666112	-0.626927	-0.547489	-0.69651	-0.674152	-0.797553	-0.790812	-0.744431	-0.72846	-0.741765	-0.703675	-0.812819	-0.842689	-0.838265	-0.817931	-0.79605	-0.782206	-0.799522	-0.855009	-0.822922	-0.814544	-0.786582	-0.711912	-0.618394	-0.792056	-0.856992	-0.652846	-0.626505	-0.585293	-0.39791	-0.272842	-0.562794	-0.764678	-0.118863	-0.0709089	0.0386562	0.0958846	0.109011	0.064664	-0.503733	0.111419
M-VLDL-C %	-0.531343	0.342622	0.242914	-0.0762528	0.51084	0.429326	-0.374843	-0.370866	-0.393367	-0.262527	-0.140144	-0.41683	-0.39456	-0.548089	-0.535302	-0.472298	-0.415473	-0.424537	-0.399732	-0.58199	-0.630197	-0.621503	-0.594695	-0.535496	-0.495116	-0.568513	-0.65904	-0.60802	-0.592472	-0.567041	-0.41524	-0.27163	-0.567284	-0.675658	-0.448004	-0.415894	-0.40278	-0.141862	0.00324213	-0.362643	-0.597743	0.0969751	0.144434	0.225082	0.319502	0.350153	0.235365	-0.349925	0.311767
M-VLDL-CE %	-0.638222	0.254705	0.172652	-0.175903	0.516796	0.393116	-0.452369	-0.449803	-0.478988	-0.352662	-0.226695	-0.505902	-0.467783	-0.627999	-0.615959	-0.557892	-0.498523	-0.501452	-0.488247	-0.659414	-0.710729	-0.703249	-0.680683	-0.624978	-0.58174	-0.659836	-0.735695	-0.692429	-0.679123	-0.65778	-0.516862	-0.374616	-0.663691	-0.751189	-0.55661	-0.526472	-0.517556	-0.256128	-0.102455	-0.482529	-0.694923	-0.0215198	0.0288779	0.11882	0.222453	0.261934	0.126051	-0.475353	0.216138
M-VLDL-FC %	0.766703	0.382009	0.309557	0.59698	-0.189262	0.0715335	0.551643	0.559171	0.606736	0.599945	0.543126	0.635793	0.530759	0.602436	0.604427	0.61999	0.594051	0.56109	0.62147	0.594265	0.616499	0.6224	0.642496	0.654293	0.627802	0.672413	0.598485	0.636594	0.646623	0.666004	0.697745	0.670279	0.700768	0.599556	0.751985	0.75619	0.782517	0.700425	0.600206	0.802023	0.717385	0.663685	0.628688	0.546973	0.454654	0.393397	0.556345	0.848189	0.444681
M-VLDL-TG %	0.591994	-0.312946	-0.220347	0.130394	-0.540866	-0.437106	0.445853	0.442481	0.460941	0.344141	0.227057	0.486164	0.463251	0.616369	0.604304	0.542728	0.491647	0.501599	0.473913	0.647766	0.694448	0.686299	0.659935	0.606026	0.569583	0.634266	0.720987	0.672415	0.657763	0.631168	0.489625	0.351637	0.632367	0.735626	0.506311	0.4744	0.455398	0.2016	0.056388	0.417502	0.652987	-0.0526024	-0.101649	-0.191131	-0.280813	-0.308963	-0.204806	0.395102	-0.278391
S-VLDL-PL %	-0.438418	-0.195183	-0.294247	-0.472414	0.452852	0.258912	-0.46866	-0.470828	-0.419789	-0.525502	-0.556672	-0.448796	-0.460832	-0.498994	-0.503534	-0.511449	-0.543866	-0.548472	-0.530911	-0.483661	-0.495064	-0.495215	-0.498716	-0.496338	-0.506833	-0.480499	-0.490688	-0.537667	-0.538511	-0.529892	-0.547652	-0.559647	-0.511775	-0.526256	-0.441719	-0.437333	-0.33389	-0.426623	-0.430754	-0.374663	-0.445574	-0.248652	-0.234929	-0.185107	-0.191891	-0.201252	-0.157152	-0.280113	-0.228462
S-VLDL-C %	-0.69205	0.30976	0.258032	-0.155249	0.532694	0.415986	-0.461784	-0.460725	-0.486455	-0.383163	-0.262928	-0.527174	-0.473044	-0.639026	-0.62709	-0.564308	-0.515362	-0.528472	-0.491975	-0.670115	-0.724058	-0.718455	-0.697896	-0.661024	-0.631111	-0.680555	-0.741984	-0.703707	-0.692908	-0.673153	-0.555871	-0.423587	-0.689829	-0.752919	-0.58623	-0.553662	-0.560015	-0.252201	-0.0764337	-0.515004	-0.738021	-0.0399677	0.0207286	0.113444	0.259118	0.303534	0.150783	-0.56614	0.243691
S-VLDL-CE %	-0.69334	0.278085	0.245545	-0.160009	0.476483	0.3567	-0.438865	-0.438413	-0.47258	-0.363305	-0.23945	-0.513291	-0.448454	-0.61635	-0.604438	-0.543468	-0.490855	-0.500411	-0.471597	-0.647583	-0.703588	-0.698451	-0.680007	-0.642826	-0.608482	-0.667109	-0.720658	-0.683802	-0.673993	-0.656817	-0.542955	-0.409431	-0.678762	-0.73017	-0.588036	-0.55699	-0.572354	-0.258949	-0.0777635	-0.530669	-0.733864	-0.0653977	-0.00469877	0.0844493	0.239958	0.292204	0.115908	-0.593269	0.220251
S-VLDL-FC %	-0.232554	0.374515	0.231123	-0.0111054	0.609493	0.579459	-0.356588	-0.352067	-0.293288	-0.313534	-0.302569	-0.315107	-0.372429	-0.401946	-0.398725	-0.366543	-0.38489	-0.416966	-0.343899	-0.40864	-0.403021	-0.398342	-0.37705	-0.3712	-0.393487	-0.34232	-0.413841	-0.386702	-0.37662	-0.351358	-0.295165	-0.26483	-0.319986	-0.420456	-0.1797	-0.156455	-0.0883541	-0.0122226	0.0153959	-0.0473772	-0.275558	0.219066	0.243727	0.305405	0.282417	0.230663	0.376622	0.0218824	0.301685
S-VLDL-TG %	0.745819	-0.250351	-0.17587	0.242163	-0.601084	-0.454803	0.52813	0.527487	0.54205	0.463987	0.356065	0.585331	0.537355	0.704547	0.693858	0.63489	0.594327	0.608322	0.569202	0.731567	0.787599	0.782218	0.763091	0.727362	0.702172	0.741921	0.803806	0.77878	0.768569	0.747924	0.638096	0.513473	0.759716	0.823737	0.649415	0.617576	0.602939	0.330754	0.166412	0.56827	0.794894	0.0956075	0.0361409	-0.0621466	-0.195106	-0.235352	-0.0999716	0.597678	-0.176714
XS-VLDL-PL %	-0.294848	0.454914	0.441615	0.0991985	0.485901	0.5043	-0.289406	-0.29219	-0.287622	-0.301666	-0.256353	-0.347389	-0.286475	-0.361221	-0.360024	-0.314532	-0.378655	-0.410456	-0.337147	-0.362828	-0.343355	-0.343909	-0.31707	-0.364219	-0.382845	-0.338841	-0.34206	-0.333523	-0.328967	-0.313428	-0.272095	-0.215088	-0.327138	-0.354572	-0.307207	-0.294255	-0.286711	-0.174625	-0.109421	-0.261098	-0.358217	0.0388567	0.0644069	0.282577	0.0698817	0.025889	0.160077	-0.224643	0.359658
XS-VLDL-C %	-0.717525	-0.0420078	-0.0764114	-0.38004	0.355121	0.166768	-0.402604	-0.40365	-0.434197	-0.363616	-0.276072	-0.45913	-0.404148	-0.535582	-0.527413	-0.501384	-0.432009	-0.424622	-0.431608	-0.556015	-0.631365	-0.629063	-0.634434	-0.590429	-0.556314	-0.616208	-0.637647	-0.642285	-0.639928	-0.640727	-0.579016	-0.488997	-0.661152	-0.656321	-0.636055	-0.61666	-0.634413	-0.395997	-0.23777	-0.618699	-0.723736	-0.291232	-0.23346	-0.225262	0.050067	0.134236	-0.131601	-0.725478	-0.0979955
XS-VLDL-CE %	-0.60998	-0.0781355	-0.0993742	-0.330565	0.228281	0.0568984	-0.283965	-0.285894	-0.330475	-0.255518	-0.175316	-0.348088	-0.282108	-0.421056	-0.413171	-0.38737	-0.324231	-0.318835	-0.323502	-0.441143	-0.51631	-0.514142	-0.519066	-0.476693	-0.439524	-0.507421	-0.523446	-0.534862	-0.532437	-0.534683	-0.471546	-0.382556	-0.557468	-0.550675	-0.545194	-0.52855	-0.55077	-0.330864	-0.180843	-0.545687	-0.625395	-0.253131	-0.202926	-0.220066	0.0705777	0.177227	-0.159144	-0.651176	-0.0932269
XS-VLDL-FC %	-0.559657	0.125718	0.0752107	-0.277656	0.554231	0.438193	-0.546488	-0.54347	-0.497538	-0.497783	-0.447319	-0.529962	-0.559374	-0.558619	-0.55609	-0.550159	-0.514091	-0.505011	-0.514384	-0.563135	-0.573004	-0.572145	-0.573966	-0.564165	-0.568615	-0.549878	-0.571065	-0.546866	-0.546579	-0.541749	-0.534915	-0.512875	-0.536446	-0.543791	-0.488774	-0.475354	-0.462422	-0.342092	-0.267807	-0.423731	-0.530901	-0.211265	-0.167367	-0.0740182	-0.0448282	-0.0965805	0.0698172	-0.448732	-0.0318931
XS-VLDL-TG %	0.791099	-0.151719	-0.109442	0.302009	-0.541724	-0.378409	0.49499	0.49721	0.522988	0.465	0.363934	0.574258	0.495228	0.652759	0.644424	0.598256	0.563913	0.57255	0.544009	0.672913	0.734624	0.732747	0.724808	0.706435	0.684088	0.718267	0.739775	0.739756	0.735416	0.72854	0.651814	0.542248	0.754457	0.762612	0.722327	0.698412	0.711694	0.444772	0.274291	0.685528	0.828407	0.258064	0.195745	0.0927643	-0.0607011	-0.118592	0.0644095	0.767705	-0.054845
IDL-PL %	-0.6845	-0.412012	-0.349474	-0.678637	0.276621	0.0214944	-0.707029	-0.709094	-0.707684	-0.725496	-0.715615	-0.68569	-0.696931	-0.650393	-0.6559	-0.668915	-0.687902	-0.66998	-0.697139	-0.63441	-0.627893	-0.632777	-0.642589	-0.669957	-0.668424	-0.661477	-0.611325	-0.638278	-0.646142	-0.655006	-0.706623	-0.717478	-0.663506	-0.600795	-0.697078	-0.705359	-0.700913	-0.70203	-0.649568	-0.714555	-0.631433	-0.658848	-0.640086	-0.532824	-0.570365	-0.565004	-0.541502	-0.663256	-0.469917
IDL-C %	-0.252024	0.307297	0.3021	0.13383	0.186167	0.217141	0.0672636	0.0638766	0.0360378	0.0694109	0.145191	-0.0366921	0.068769	-0.0688197	-0.0605449	-0.0227235	0.0128806	0.00232841	0.0263796	-0.0905011	-0.130498	-0.129124	-0.12621	-0.110114	-0.089571	-0.127263	-0.135871	-0.123984	-0.121297	-0.12133	-0.0714987	0.0052782	-0.158507	-0.143991	-0.185189	-0.169552	-0.217752	0.00160776	0.122689	-0.1973	-0.270768	-0.0318136	0.0104029	0.0469347	0.201324	0.259175	0.0670884	-0.410153	0.200924
IDL-CE %	0.132501	0.156759	0.162677	0.274083	-0.163556	-0.0464706	0.428748	0.42499	0.394542	0.402103	0.42702	0.343427	0.434394	0.332768	0.338755	0.358567	0.386451	0.37802	0.391275	0.316538	0.280042	0.280708	0.276353	0.294051	0.309494	0.273415	0.27626	0.272627	0.271922	0.265913	0.286148	0.321847	0.230827	0.262892	0.161679	0.165841	0.114011	0.216837	0.265552	0.109847	0.118868	0.0486345	0.0605939	0.0119768	0.160923	0.228603	0.00822555	-0.109861	0.108775
IDL-FC %	-0.729957	0.266586	0.232049	-0.236586	0.65244	0.512851	-0.668735	-0.668352	-0.665305	-0.612314	-0.508301	-0.716494	-0.677059	-0.764737	-0.759056	-0.717641	-0.700815	-0.705957	-0.682372	-0.778112	-0.785974	-0.784388	-0.768026	-0.76966	-0.760533	-0.765253	-0.789644	-0.748998	-0.743328	-0.729251	-0.667363	-0.582891	-0.738336	-0.770266	-0.654436	-0.632146	-0.629641	-0.414957	-0.288566	-0.580624	-0.740871	-0.176505	-0.125041	0.0342499	0.0276802	0.0114794	0.0642035	-0.567894	0.137154
IDL-TG %	0.512657	-0.153582	-0.171495	0.124553	-0.299573	-0.231344	0.203336	0.207248	0.233816	0.20631	0.130103	0.296581	0.198677	0.317652	0.311284	0.278404	0.250187	0.253734	0.239701	0.33399	0.373007	0.3732	0.373604	0.366055	0.34473	0.380553	0.372978	0.36988	0.36998	0.372732	0.340473	0.267586	0.412521	0.376967	0.448055	0.434862	0.480585	0.258249	0.118155	0.463702	0.511823	0.267926	0.218531	0.142113	0.00462398	-0.0511959	0.121882	0.657746	-0.0300695
L-LDL-PL %	-0.283161	-0.848683	-0.933529	-0.754708	0.0386379	-0.162676	-0.219451	-0.22105	-0.202352	-0.28189	-0.363627	-0.143293	-0.20479	-0.113681	-0.123011	-0.178841	-0.188956	-0.166829	-0.212431	-0.0855363	-0.123008	-0.129319	-0.166245	-0.177166	-0.196718	-0.161015	-0.0977569	-0.202734	-0.217865	-0.252807	-0.345075	-0.428783	-0.236876	-0.136539	-0.395607	-0.423692	-0.414713	-0.626246	-0.693404	-0.46722	-0.246618	-0.784679	-0.80359	-0.87498	-0.791375	-0.741315	-0.844144	-0.455894	-0.912706
L-LDL-C %	-0.0475055	0.610164	0.726589	0.469017	0.0113662	0.126055	0.106531	0.103548	0.0707825	0.126341	0.224711	-0.0205111	0.10382	-0.0135095	-0.00467707	0.044478	0.0672049	0.0559391	0.0818015	-0.0388053	-0.0248548	-0.0225076	-0.00371264	0.000811887	0.0294733	-0.0231653	-0.0372683	0.0422741	0.0488604	0.0650672	0.120889	0.205736	0.0182935	0.00476669	0.077462	0.0987666	0.0470765	0.305805	0.427676	0.0862514	-0.039082	0.323137	0.361019	0.439274	0.476408	0.481249	0.436201	-0.0749781	0.569814
L-LDL-CE %	0.373491	0.689029	0.800966	0.775781	-0.240491	0.0220644	0.460045	0.457949	0.434661	0.471856	0.539505	0.347358	0.455165	0.362416	0.370609	0.419475	0.426196	0.405218	0.444214	0.337062	0.367178	0.370259	0.393197	0.396084	0.415812	0.373224	0.351569	0.438365	0.445312	0.465676	0.514131	0.578247	0.422042	0.396407	0.480981	0.498394	0.450726	0.633848	0.69436	0.47928	0.371126	0.574121	0.586232	0.618697	0.590697	0.578298	0.578539	0.319154	0.687954
L-LDL-FC %	-0.947995	-0.377886	-0.419776	-0.789484	0.510958	0.187236	-0.809788	-0.811457	-0.828406	-0.795323	-0.737375	-0.812754	-0.803205	-0.835669	-0.836625	-0.850514	-0.809759	-0.781676	-0.82748	-0.829527	-0.875551	-0.878623	-0.8971	-0.88972	-0.874441	-0.89163	-0.862134	-0.902476	-0.907793	-0.924028	-0.922446	-0.887136	-0.922217	-0.874755	-0.941693	-0.938798	-0.939974	-0.833879	-0.728272	-0.926977	-0.922353	-0.690457	-0.646568	-0.572992	-0.443806	-0.398679	-0.508597	-0.897619	-0.475215
L-LDL-TG %	0.287934	-0.0875298	-0.165735	0.0137337	-0.0434861	-0.0253004	0.0382707	0.0428513	0.0697206	0.0583536	0.000913402	0.131687	0.0310782	0.104867	0.100899	0.0847721	0.0588496	0.0532264	0.0619235	0.115445	0.130554	0.132181	0.138106	0.137541	0.115038	0.155683	0.127266	0.111222	0.114271	0.121662	0.122384	0.0814044	0.166357	0.107452	0.219717	0.215152	0.275101	0.113169	0.0133935	0.266748	0.248331	0.217804	0.18366	0.139265	0.0280915	-0.0150985	0.117377	0.469692	0.00434373
M-LDL-PL %	-0.0528589	-0.755266	-0.872417	-0.571496	-0.0549644	-0.180595	0.0011147	-0.000106203	0.0151337	-0.0649139	-0.163778	0.0838006	0.0156487	0.0977448	0.0889669	0.0346204	0.0200752	0.0340672	0.00212394	0.123883	0.0807283	0.0757554	0.0420619	0.0364934	0.0134627	0.0535614	0.101825	-0.00926767	-0.0220014	-0.0542495	-0.132402	-0.215604	-0.0306962	0.0473154	-0.184898	-0.21228	-0.196222	-0.431567	-0.525917	-0.250769	-0.0451827	-0.588915	-0.618939	-0.724718	-0.651707	-0.600836	-0.718134	-0.226995	-0.781591
M-LDL-C %	-0.0721937	0.62858	0.770404	0.461935	0.0145965	0.109241	0.000560819	-0.000923853	-0.0266487	0.0406059	0.145906	-0.11302	-0.00679755	-0.100274	-0.0916146	-0.0439376	-0.017903	-0.0247931	-0.00713305	-0.125513	-0.0960357	-0.0932779	-0.0712992	-0.0668262	-0.0369644	-0.0906703	-0.110141	-0.0106112	-0.00283306	0.017999	0.0748426	0.157082	-0.0242402	-0.0512021	0.0715494	0.094863	0.0498134	0.313414	0.434801	0.0977943	-0.0512169	0.379394	0.418284	0.508484	0.519013	0.500868	0.525715	-0.0192496	0.61273
M-LDL-CE %	0.156144	0.759057	0.897645	0.663648	-0.0755488	0.100482	0.172839	0.172649	0.153394	0.222125	0.319613	0.0668064	0.160985	0.0730179	0.0821367	0.137776	0.150633	0.135345	0.16822	0.0451351	0.0861302	0.0903753	0.12043	0.125644	0.154214	0.101322	0.0661756	0.17686	0.187834	0.215291	0.285977	0.369932	0.177843	0.123361	0.29784	0.322797	0.288352	0.532	0.631445	0.333836	0.161346	0.601663	0.63015	0.714573	0.67155	0.636915	0.701979	0.239307	0.780295
M-LDL-FC %	-0.541946	-0.780607	-0.862888	-0.865918	0.227315	-0.0571834	-0.451749	-0.453996	-0.450924	-0.503088	-0.558641	-0.387881	-0.435054	-0.380186	-0.387902	-0.443178	-0.429052	-0.400827	-0.454699	-0.354697	-0.404734	-0.410723	-0.447658	-0.453238	-0.468694	-0.435372	-0.379176	-0.481259	-0.495343	-0.528214	-0.605844	-0.670178	-0.509763	-0.418709	-0.643997	-0.665722	-0.659469	-0.801379	-0.827009	-0.689458	-0.516694	-0.857069	-0.855823	-0.900334	-0.762259	-0.705876	-0.829861	-0.658809	-0.867525
M-LDL-TG %	0.199114	0.011115	-0.0795359	0.0174017	0.090351	0.108481	-0.0272372	-0.0231159	0.00299676	-0.00549632	-0.0469132	0.049917	-0.0346836	0.0110592	0.00825075	0.00565031	-0.0279962	-0.0403499	-0.0164065	0.0183663	0.0339595	0.0359301	0.0475069	0.042946	0.0201671	0.0626325	0.0292717	0.0147367	0.019078	0.0302203	0.0436885	0.0206493	0.0712521	0.005151	0.136937	0.136764	0.200117	0.0756421	-0.00267328	0.196397	0.146586	0.209406	0.182167	0.178704	0.0394362	-0.00586036	0.132934	0.389945	0.0693188
S-LDL-PL %	-0.162844	-0.749777	-0.886869	-0.652996	0.0808859	-0.0705976	-0.11468	-0.115939	-0.0928463	-0.185515	-0.288408	-0.0225929	-0.0992627	-0.016502	-0.0259933	-0.0784273	-0.103508	-0.0935641	-0.114843	0.012371	-0.0313595	-0.0370177	-0.0695936	-0.0861342	-0.119041	-0.057092	-0.006912	-0.128179	-0.141676	-0.173586	-0.258289	-0.345382	-0.147611	-0.0670549	-0.310014	-0.337543	-0.317587	-0.55345	-0.64509	-0.367975	-0.164111	-0.678315	-0.704098	-0.782778	-0.726858	-0.681654	-0.774853	-0.331349	-0.816943
S-LDL-C %	-0.112358	0.641951	0.786436	0.454316	0.0237788	0.0955017	-0.0673765	-0.0682881	-0.100384	-0.0101743	0.111372	-0.185169	-0.0772077	-0.18131	-0.171675	-0.11946	-0.0867775	-0.0922431	-0.0769358	-0.20938	-0.176397	-0.172505	-0.146462	-0.13336	-0.0947707	-0.16552	-0.194996	-0.0810504	-0.070748	-0.0452412	0.0310596	0.129439	-0.0851487	-0.131386	0.0484069	0.0756567	0.0397525	0.319741	0.451232	0.0897241	-0.0931743	0.434655	0.475667	0.569045	0.583849	0.568319	0.581062	0.00426463	0.660605
S-LDL-CE %	0.0653862	0.729872	0.872172	0.599293	-0.0426982	0.0929874	0.0748919	0.0746745	0.0479113	0.133502	0.244908	-0.0372913	0.0627482	-0.0358963	-0.0264092	0.0309861	0.048538	0.0357235	0.0644601	-0.0643176	-0.0234983	-0.0189685	0.012656	0.0214726	0.055498	-0.00803762	-0.0447979	0.0705264	0.0824993	0.111267	0.193616	0.289355	0.0747216	0.013318	0.214266	0.24135	0.211698	0.469195	0.581541	0.257807	0.0694791	0.581311	0.613552	0.70821	0.672274	0.644346	0.688981	0.18737	0.771545
S-LDL-FC %	-0.527454	-0.711599	-0.792414	-0.82223	0.235657	-0.0465247	-0.444333	-0.445765	-0.438157	-0.487955	-0.541983	-0.374859	-0.430259	-0.371849	-0.378563	-0.433012	-0.409933	-0.381195	-0.43575	-0.34936	-0.399095	-0.404018	-0.440687	-0.437607	-0.449135	-0.422141	-0.376935	-0.466009	-0.478906	-0.50802	-0.58118	-0.641746	-0.489483	-0.408469	-0.605318	-0.623894	-0.617207	-0.729469	-0.742329	-0.639422	-0.491842	-0.784448	-0.77854	-0.836498	-0.6743	-0.625821	-0.73174	-0.620071	-0.800181
S-LDL-TG %	0.664857	0.04394	-0.0169235	0.323991	-0.25065	-0.0828348	0.450091	0.454279	0.482239	0.455785	0.381549	0.525693	0.442182	0.51173	0.508843	0.498323	0.466785	0.454796	0.470611	0.517736	0.537583	0.539881	0.547823	0.546689	0.52062	0.563357	0.530972	0.517245	0.520491	0.527336	0.520421	0.464803	0.565466	0.509	0.584824	0.576509	0.62064	0.425507	0.29036	0.604594	0.616425	0.385144	0.335224	0.266701	0.115889	0.0659086	0.214086	0.732546	0.124669
XL-HDL-PL %	-0.508004	-0.188315	-0.319194	-0.491975	0.566067	0.383068	-0.534326	-0.532267	-0.505783	-0.508718	-0.495178	-0.495463	-0.539411	-0.532513	-0.534862	-0.51957	-0.562377	-0.577246	-0.536598	-0.525335	-0.5339	-0.534436	-0.528423	-0.542794	-0.549642	-0.527743	-0.530379	-0.56255	-0.560769	-0.562443	-0.528531	-0.498645	-0.54343	-0.564069	-0.542107	-0.539002	-0.499259	-0.499904	-0.471986	-0.502482	-0.536081	-0.349358	-0.335841	-0.242458	-0.297154	-0.296573	-0.278789	-0.40821	-0.257876
XL-HDL-C %	0.300642	0.165015	0.29045	0.369116	-0.420163	-0.311887	0.361092	0.357391	0.329382	0.323897	0.326789	0.302337	0.370009	0.337112	0.339346	0.324519	0.370439	0.387584	0.346348	0.331133	0.336252	0.335866	0.326883	0.339188	0.349448	0.324831	0.336212	0.363679	0.360858	0.36185	0.325109	0.304491	0.338383	0.370608	0.351445	0.351271	0.317459	0.346213	0.343088	0.321891	0.336425	0.234818	0.232743	0.159458	0.242076	0.249234	0.211844	0.220831	0.19875
XL-HDL-CE %	0.318685	0.153535	0.283397	0.368355	-0.443315	-0.329679	0.36583	0.362973	0.334434	0.339902	0.345564	0.313627	0.372295	0.343824	0.346377	0.332643	0.383615	0.402642	0.356171	0.336142	0.346074	0.34604	0.337826	0.353005	0.364848	0.336256	0.344703	0.375927	0.373415	0.374282	0.339504	0.318399	0.353148	0.381919	0.377367	0.377765	0.343397	0.37638	0.373357	0.350079	0.359323	0.242481	0.238706	0.160465	0.240202	0.244631	0.216104	0.246251	0.190574
XL-HDL-FC %	0.0092366	0.101543	0.109994	0.111415	-0.0179265	-0.00412959	0.0833308	0.0784916	0.073178	0.0211235	0.00886037	0.0384972	0.0971459	0.0705851	0.0693706	0.0591669	0.0483691	0.0425032	0.0568637	0.0773077	0.0566472	0.0547877	0.0486563	0.0370904	0.0309967	0.0447118	0.0636145	0.053531	0.0507277	0.050992	0.0315843	0.0271996	0.0339473	0.0601355	-0.0136308	-0.0161789	-0.0239298	-0.0329984	-0.0344286	-0.0322151	-0.00456155	0.0428216	0.0501623	0.0470685	0.0870517	0.102457	0.0482837	-0.0468808	0.097263
XL-HDL-TG %	0.792311	0.152312	0.234993	0.552019	-0.635175	-0.368759	0.702089	0.706161	0.699497	0.726694	0.675824	0.744641	0.692483	0.76582	0.767116	0.761452	0.765825	0.764212	0.752163	0.759273	0.775049	0.778041	0.785411	0.796421	0.789519	0.788569	0.762662	0.789378	0.792033	0.795135	0.791134	0.753622	0.80033	0.772981	0.75584	0.746404	0.711751	0.638978	0.564122	0.710235	0.778304	0.466659	0.431294	0.336938	0.293708	0.276577	0.30979	0.684873	0.285594
L-HDL-PL %	0.638498	0.195809	0.37265	0.548474	-0.672933	-0.454422	0.536861	0.533983	0.532129	0.481855	0.439918	0.498384	0.543266	0.568757	0.567666	0.571706	0.532894	0.522237	0.537235	0.568293	0.624403	0.624373	0.634263	0.61998	0.62628	0.605802	0.617949	0.666873	0.667379	0.682995	0.640435	0.6052	0.650973	0.656861	0.692157	0.68798	0.684274	0.620411	0.575271	0.647449	0.676882	0.488946	0.465975	0.417439	0.366939	0.352203	0.374033	0.592327	0.351406
L-HDL-C %	-0.740254	-0.21851	-0.385886	-0.613386	0.731616	0.483838	-0.617583	-0.617502	-0.608574	-0.602844	-0.571054	-0.595648	-0.615715	-0.654398	-0.655336	-0.659045	-0.644478	-0.640154	-0.638918	-0.647583	-0.704632	-0.706657	-0.718564	-0.722092	-0.737337	-0.697182	-0.690899	-0.756213	-0.759558	-0.775127	-0.756422	-0.729474	-0.751336	-0.734501	-0.794617	-0.791101	-0.775864	-0.723713	-0.672245	-0.750582	-0.773313	-0.564357	-0.537248	-0.459843	-0.428325	-0.413846	-0.430989	-0.693955	-0.393743
L-HDL-CE %	-0.713104	-0.315598	-0.480487	-0.665509	0.665946	0.414909	-0.583818	-0.584157	-0.580891	-0.579287	-0.563084	-0.552791	-0.578835	-0.602687	-0.605044	-0.617089	-0.605988	-0.599955	-0.603134	-0.592106	-0.654848	-0.657844	-0.674217	-0.681921	-0.701013	-0.654439	-0.637816	-0.716971	-0.722303	-0.743195	-0.73928	-0.72759	-0.718221	-0.686836	-0.789647	-0.79131	-0.781871	-0.76011	-0.721911	-0.762845	-0.743489	-0.624475	-0.602537	-0.54213	-0.500502	-0.476611	-0.518539	-0.699214	-0.481056
L-HDL-FC %	-0.721625	-0.034313	-0.196755	-0.470848	0.788263	0.572924	-0.620075	-0.619268	-0.600996	-0.588057	-0.531723	-0.617089	-0.624007	-0.687783	-0.685963	-0.67426	-0.653667	-0.652598	-0.643631	-0.688544	-0.730705	-0.730748	-0.733565	-0.729239	-0.736748	-0.710694	-0.72417	-0.758815	-0.758239	-0.763071	-0.720399	-0.671113	-0.743078	-0.754169	-0.734812	-0.722988	-0.69873	-0.605805	-0.540817	-0.665178	-0.758207	-0.419603	-0.38679	-0.28745	-0.27657	-0.278562	-0.252891	-0.626219	-0.216505
L-HDL-TG %	0.706023	0.218162	0.307726	0.560253	-0.606888	-0.377157	0.582779	0.589423	0.564889	0.674618	0.683062	0.607312	0.561866	0.614987	0.620505	0.623712	0.674024	0.687871	0.646386	0.595173	0.6332	0.639197	0.652012	0.69531	0.726634	0.654702	0.607832	0.686985	0.695894	0.704871	0.753626	0.760725	0.709601	0.645563	0.741316	0.741532	0.702	0.709856	0.669102	0.716577	0.710873	0.547532	0.522709	0.411265	0.436402	0.428385	0.424537	0.673532	0.374808
M-HDL-PL %	0.349963	0.287724	0.332372	0.394045	-0.251695	-0.200663	0.238702	0.241117	0.206945	0.292727	0.325065	0.218968	0.229762	0.204147	0.208878	0.207303	0.260858	0.279551	0.236856	0.190065	0.206738	0.211832	0.222267	0.264123	0.294478	0.23275	0.186887	0.238822	0.247949	0.262234	0.318644	0.345569	0.275681	0.201616	0.379923	0.38982	0.403854	0.427234	0.409383	0.421517	0.322486	0.505274	0.495293	0.435507	0.442083	0.424664	0.449138	0.492037	0.414644
M-HDL-C %	-0.748306	-0.227204	-0.295282	-0.614579	0.617296	0.420676	-0.62792	-0.631082	-0.59939	-0.675617	-0.682624	-0.618327	-0.616985	-0.622554	-0.626681	-0.623605	-0.666043	-0.681242	-0.637368	-0.607834	-0.638702	-0.644289	-0.654817	-0.700357	-0.73529	-0.656957	-0.614825	-0.671307	-0.679965	-0.692753	-0.740167	-0.750844	-0.699471	-0.632262	-0.767245	-0.76908	-0.770125	-0.723437	-0.657788	-0.762987	-0.731501	-0.639826	-0.603738	-0.486433	-0.466034	-0.456436	-0.454464	-0.78948	-0.409935
M-HDL-CE %	-0.708426	-0.342152	-0.376732	-0.638549	0.473099	0.276333	-0.564236	-0.568262	-0.55107	-0.620138	-0.630868	-0.560282	-0.549776	-0.548771	-0.553646	-0.561051	-0.592477	-0.597314	-0.57759	-0.53212	-0.565686	-0.572212	-0.588584	-0.633742	-0.664752	-0.59569	-0.539325	-0.604121	-0.615213	-0.63429	-0.696598	-0.719213	-0.644688	-0.556406	-0.74255	-0.750137	-0.766307	-0.74457	-0.690759	-0.766442	-0.681828	-0.712855	-0.682758	-0.582803	-0.55149	-0.53015	-0.558855	-0.800554	-0.505094
M-HDL-FC %	-0.414152	0.372268	0.194476	-0.125575	0.838399	0.789736	-0.481445	-0.478252	-0.404188	-0.45877	-0.447336	-0.446936	-0.494075	-0.521207	-0.519241	-0.472777	-0.530072	-0.580067	-0.464462	-0.524406	-0.52029	-0.517708	-0.495425	-0.512211	-0.542759	-0.473352	-0.524052	-0.508179	-0.500253	-0.477792	-0.432957	-0.394436	-0.46171	-0.533926	-0.368136	-0.346905	-0.286783	-0.196579	-0.143184	-0.257412	-0.453776	0.0240071	0.0590187	0.17168	0.14071	0.102244	0.215458	-0.24046	0.208534
M-HDL-TG %	0.845626	0.141136	0.21946	0.615992	-0.720828	-0.480216	0.74513	0.748211	0.726864	0.778383	0.762934	0.745769	0.734957	0.764878	0.767598	0.764017	0.786926	0.796987	0.761987	0.753209	0.787702	0.792422	0.800855	0.839068	0.870251	0.7966	0.766088	0.814157	0.820598	0.829096	0.858558	0.853864	0.829523	0.781803	0.85499	0.850551	0.843137	0.758405	0.67705	0.819525	0.843683	0.589665	0.546325	0.422033	0.3883	0.38336	0.371685	0.809271	0.325211
S-HDL-PL %	-0.0638839	-0.594438	-0.761869	-0.49519	0.0808324	-0.0138238	0.0393034	0.0399354	0.0778718	-0.00984448	-0.105354	0.128647	0.0460151	0.0993045	0.0936508	0.0591231	0.0443981	0.0444526	0.0427887	0.116377	0.0433127	0.0413473	0.0151661	0.0239513	-0.00336095	0.0464332	0.0561601	-0.0532304	-0.0611264	-0.0835461	-0.129926	-0.192539	-0.0541279	-0.016364	-0.186593	-0.205097	-0.170693	-0.366695	-0.443601	-0.219811	-0.0908501	-0.436254	-0.45583	-0.545365	-0.465165	-0.425793	-0.520267	-0.185778	-0.617863
S-HDL-C %	-0.174818	0.561091	0.692264	0.326651	0.133364	0.169512	-0.230292	-0.231866	-0.262514	-0.189905	-0.0861589	-0.326858	-0.234841	-0.304404	-0.298902	-0.258433	-0.25236	-0.258278	-0.240975	-0.320098	-0.258414	-0.257431	-0.232408	-0.249475	-0.228461	-0.263117	-0.266706	-0.168453	-0.161937	-0.141197	-0.0968066	-0.0263925	-0.173546	-0.199594	-0.050487	-0.0300826	-0.0620285	0.160476	0.262331	-0.00994974	-0.14896	0.271546	0.303724	0.426361	0.364825	0.333095	0.411601	-0.052186	0.524789
S-HDL-CE %	-0.113454	0.573657	0.72482	0.380401	0.0614008	0.112092	-0.169314	-0.171459	-0.206127	-0.135231	-0.0321807	-0.275256	-0.172585	-0.246392	-0.240973	-0.199861	-0.197235	-0.203086	-0.186691	-0.262266	-0.196719	-0.195734	-0.16982	-0.187011	-0.162601	-0.204886	-0.205996	-0.10507	-0.0983461	-0.0768224	-0.0324051	0.0387762	-0.112634	-0.138044	0.0134566	0.0334568	0.00128177	0.218808	0.317997	0.0480528	-0.0865052	0.321549	0.350863	0.47078	0.400062	0.369755	0.441315	0.00509683	0.560249
S-HDL-FC %	-0.309692	-0.480101	-0.684466	-0.602598	0.38825	0.247268	-0.267256	-0.262745	-0.213791	-0.259361	-0.328133	-0.140051	-0.271375	-0.195119	-0.198758	-0.233258	-0.215696	-0.210473	-0.219132	-0.181815	-0.249313	-0.250214	-0.274727	-0.261744	-0.29762	-0.225539	-0.236546	-0.321881	-0.328391	-0.347964	-0.382882	-0.438148	-0.304382	-0.286508	-0.407348	-0.418806	-0.394286	-0.511491	-0.557971	-0.396289	-0.328311	-0.528647	-0.529565	-0.594552	-0.483796	-0.471958	-0.477838	-0.362679	-0.602295
S-HDL-TG %	0.828148	0.0492481	0.141934	0.530807	-0.73491	-0.526293	0.664703	0.667818	0.6445	0.690059	0.653787	0.690887	0.65789	0.718475	0.718633	0.697087	0.723497	0.742143	0.690186	0.714557	0.753577	0.756743	0.759661	0.786881	0.805261	0.757673	0.738638	0.772594	0.776074	0.780293	0.780591	0.745015	0.79105	0.755841	0.808916	0.799374	0.793236	0.665576	0.560817	0.775437	0.829993	0.50304	0.454949	0.325517	0.275268	0.258565	0.290006	0.805829	0.233941
[truncated: 125 more columns]

## Sheet: Table S3
	SERUM-TG	SERUM-C	LDL-C	APOB	HDL-C	APOA1	XXL-VLDL-P	XXL-VLDL-L	XXL-VLDL-PL	XXL-VLDL-C	XXL-VLDL-CE	XXL-VLDL-FC	XXL-VLDL-TG	XL-VLDL-P	XL-VLDL-L	XL-VLDL-PL	XL-VLDL-C	XL-VLDL-CE	XL-VLDL-FC	XL-VLDL-TG	L-VLDL-P	L-VLDL-L	L-VLDL-PL	L-VLDL-C	L-VLDL-CE	L-VLDL-FC	L-VLDL-TG	M-VLDL-P	M-VLDL-L	M-VLDL-PL	M-VLDL-C	M-VLDL-CE	M-VLDL-FC	M-VLDL-TG	S-VLDL-P	S-VLDL-L	S-VLDL-PL	S-VLDL-C	S-VLDL-CE	S-VLDL-FC	S-VLDL-TG	XS-VLDL-P	XS-VLDL-L	XS-VLDL-PL	XS-VLDL-C	XS-VLDL-CE	XS-VLDL-FC	XS-VLDL-TG	IDL-P
SERUM-TG	1	0.348883	0.321411	0.687956	-0.266681	0.00532232	0.732542	0.73638	0.771111	0.73076	0.684828	0.776233	0.721939	0.849387	0.843112	0.833134	0.756035	0.726433	0.770073	0.862463	0.93157	0.933138	0.946774	0.908207	0.866366	0.931668	0.922759	0.951972	0.954903	0.959232	0.931691	0.87148	0.971104	0.931171	0.932594	0.917038	0.899177	0.741172	0.633617	0.885668	0.963279	0.567586	0.525337	0.452149	0.344124	0.300051	0.416905	0.869665	0.38872
SERUM-C	0.348883	1	0.935268	0.849843	0.431783	0.659558	0.241534	0.248266	0.315686	0.298654	0.303921	0.275613	0.215111	0.221101	0.230133	0.334201	0.226365	0.135852	0.331656	0.193127	0.194952	0.203245	0.26258	0.223639	0.171237	0.283886	0.171008	0.271668	0.291051	0.33972	0.435809	0.49596	0.335242	0.180201	0.415177	0.44624	0.417686	0.614986	0.644273	0.502014	0.233555	0.755789	0.767149	0.882552	0.693562	0.619167	0.815335	0.41729	0.942463
LDL-C	0.321411	0.935268	1	0.852811	0.232369	0.457994	0.182245	0.186745	0.229869	0.228582	0.248699	0.181126	0.161366	0.16432	0.171768	0.26548	0.166405	0.0927344	0.251356	0.139613	0.167695	0.174129	0.232943	0.184902	0.145248	0.229931	0.146326	0.264616	0.281106	0.330443	0.404079	0.462423	0.307643	0.182085	0.400856	0.427526	0.391646	0.579351	0.614743	0.461754	0.23905	0.728239	0.736826	0.888014	0.644888	0.56792	0.781029	0.413206	0.942929
APOB	0.687956	0.849843	0.852811	1	-0.00335307	0.297292	0.563101	0.568188	0.609751	0.601716	0.602974	0.570755	0.541716	0.563543	0.570191	0.644509	0.555296	0.482983	0.628887	0.540092	0.558943	0.567127	0.615596	0.591056	0.552835	0.62419	0.530946	0.641768	0.658462	0.699835	0.772107	0.810463	0.684524	0.556032	0.756527	0.776326	0.732962	0.851583	0.841737	0.785726	0.607401	0.875552	0.865757	0.888459	0.745932	0.685817	0.820269	0.697661	0.898212
HDL-C	-0.266681	0.431783	0.232369	-0.00335307	1	0.916773	-0.345134	-0.338891	-0.249467	-0.306751	-0.33206	-0.25072	-0.363204	-0.331815	-0.329515	-0.259372	-0.35729	-0.428745	-0.262208	-0.334736	-0.348579	-0.347776	-0.312562	-0.376007	-0.443604	-0.285735	-0.34077	-0.356568	-0.348078	-0.329985	-0.282372	-0.265185	-0.295133	-0.382887	-0.321047	-0.302724	-0.285327	-0.19142	-0.172549	-0.210624	-0.38364	-0.0371023	-0.0162651	0.131855	-0.00927495	-0.0556411	0.112958	-0.231732	0.204193
APOA1	0.00532232	0.659558	0.457994	0.297292	0.916773	1	-0.125407	-0.116782	-0.0105028	-0.0702694	-0.102114	-0.0123471	-0.151479	-0.0818687	-0.0788324	0.00877881	-0.120737	-0.210737	-0.00720198	-0.0885245	-0.0913842	-0.0889837	-0.0409516	-0.1184	-0.201182	-0.0142593	-0.0891945	-0.07624	-0.0645759	-0.0369432	0.0166249	0.0324361	-0.0070774	-0.120542	-0.0427325	-0.0230626	-0.0255535	0.0820665	0.0884725	0.0598611	-0.127714	0.194775	0.209355	0.360797	0.170228	0.10519	0.323264	-7.50484e-05	0.436147
XXL-VLDL-P	0.732542	0.241534	0.182245	0.563101	-0.345134	-0.125407	1	0.999744	0.978852	0.973597	0.952201	0.958539	0.997866	0.934965	0.942251	0.939123	0.971304	0.956842	0.957928	0.9081	0.821235	0.831028	0.820454	0.90502	0.913432	0.867068	0.78655	0.781621	0.788273	0.785233	0.829117	0.835685	0.778916	0.738087	0.7292	0.727847	0.695637	0.683713	0.656503	0.670861	0.674677	0.485607	0.471301	0.293361	0.459632	0.480873	0.356088	0.512976	0.283492
XXL-VLDL-L	0.73638	0.248266	0.186745	0.568188	-0.338891	-0.116782	0.999744	1	0.981466	0.977728	0.955726	0.963388	0.996255	0.937853	0.945346	0.943615	0.97494	0.958968	0.963077	0.910398	0.823136	0.833138	0.823372	0.907966	0.91505	0.871443	0.787986	0.784606	0.791594	0.789151	0.834697	0.84162	0.783723	0.739757	0.733163	0.732153	0.699105	0.689772	0.662616	0.676108	0.676943	0.490879	0.47669	0.298757	0.464533	0.484658	0.363098	0.516666	0.28917
XXL-VLDL-PL	0.771111	0.315686	0.229869	0.609751	-0.249467	-0.0105028	0.978852	0.981466	1	0.965138	0.92628	0.983195	0.96927	0.948656	0.95541	0.965242	0.965807	0.931435	0.976918	0.924042	0.84155	0.851569	0.84814	0.915243	0.90151	0.903607	0.808831	0.810772	0.818697	0.821303	0.861838	0.859263	0.82225	0.763556	0.767344	0.767974	0.737393	0.726623	0.691311	0.72496	0.703919	0.527726	0.513732	0.346062	0.488667	0.494604	0.419287	0.55264	0.33261
XXL-VLDL-C	0.73076	0.298654	0.228582	0.601716	-0.306751	-0.0702694	0.973597	0.977728	0.965138	1	0.988748	0.965133	0.958173	0.922324	0.932825	0.943384	0.984301	0.964538	0.975895	0.886032	0.797753	0.810016	0.807345	0.901485	0.909001	0.864966	0.7559	0.773432	0.783998	0.787038	0.857343	0.878664	0.785998	0.71377	0.738146	0.741277	0.699335	0.726344	0.70781	0.691121	0.661942	0.530774	0.519039	0.344893	0.509281	0.522955	0.418589	0.524078	0.340225
XXL-VLDL-CE	0.684828	0.303921	0.248699	0.602974	-0.33206	-0.102114	0.952201	0.955726	0.92628	0.988748	1	0.917378	0.936439	0.87411	0.886355	0.898194	0.960117	0.95125	0.940027	0.832289	0.747036	0.760125	0.757829	0.865416	0.888938	0.811886	0.700842	0.730669	0.74229	0.746441	0.830957	0.86865	0.739733	0.665085	0.71077	0.716003	0.673666	0.719739	0.712654	0.663367	0.623274	0.538898	0.529469	0.360574	0.528518	0.54549	0.429122	0.50002	0.3572
XXL-VLDL-FC	0.776233	0.275613	0.181126	0.570755	-0.25072	-0.0123471	0.958539	0.963388	0.983195	0.965133	0.917378	1	0.945043	0.959719	0.966283	0.974313	0.973634	0.93675	0.987677	0.936153	0.847895	0.857922	0.854756	0.91842	0.897174	0.915963	0.816532	0.810948	0.819051	0.820047	0.860822	0.852033	0.829559	0.765252	0.751564	0.751006	0.711839	0.705379	0.668303	0.708371	0.698662	0.49263	0.477501	0.301073	0.453906	0.46197	0.380879	0.54226	0.294776
XXL-VLDL-TG	0.721939	0.215111	0.161366	0.541716	-0.363204	-0.151479	0.997866	0.996255	0.96927	0.958173	0.936439	0.945043	1	0.927385	0.933821	0.925933	0.959082	0.948537	0.942014	0.903064	0.817138	0.82615	0.812919	0.89585	0.90681	0.855308	0.784538	0.77304	0.778502	0.7733	0.810597	0.814295	0.765211	0.734503	0.715388	0.712672	0.682674	0.661287	0.633022	0.652993	0.668203	0.463831	0.448917	0.270066	0.438447	0.463274	0.328412	0.500749	0.259718
XL-VLDL-P	0.849387	0.221101	0.16432	0.563543	-0.331815	-0.0818687	0.934965	0.937853	0.948656	0.922324	0.87411	0.959719	0.927385	1	0.999497	0.983276	0.959026	0.935057	0.957566	0.995626	0.945944	0.951454	0.943586	0.973207	0.948182	0.972177	0.926407	0.912848	0.915521	0.90729	0.907877	0.873303	0.909403	0.888803	0.785675	0.773613	0.728734	0.658368	0.599839	0.710286	0.793631	0.431075	0.407609	0.261323	0.344391	0.344668	0.303887	0.579623	0.244906
XL-VLDL-L	0.843112	0.230133	0.171768	0.570191	-0.329515	-0.0788324	0.942251	0.945346	0.95541	0.932825	0.886355	0.966283	0.933821	0.999497	1	0.986386	0.966594	0.941904	0.96558	0.992241	0.938021	0.944175	0.936796	0.971894	0.948589	0.968839	0.916497	0.905944	0.909324	0.902232	0.908361	0.877875	0.904157	0.878688	0.785769	0.775045	0.729624	0.668457	0.613193	0.712727	0.786018	0.441824	0.419413	0.269709	0.360937	0.362081	0.316494	0.576737	0.254739
XL-VLDL-PL	0.833134	0.334201	0.26548	0.644509	-0.259372	0.00877881	0.939123	0.943615	0.965242	0.943384	0.898194	0.974313	0.925933	0.983276	0.986386	1	0.958451	0.914754	0.982528	0.96859	0.906467	0.914204	0.918638	0.948091	0.917252	0.95634	0.880776	0.884523	0.891482	0.893371	0.920867	0.906288	0.893913	0.841239	0.791645	0.787413	0.737128	0.72152	0.679288	0.73384	0.756413	0.51107	0.492175	0.356054	0.437694	0.436172	0.391725	0.578302	0.353252
XL-VLDL-C	0.756035	0.226365	0.166405	0.555296	-0.35729	-0.120737	0.971304	0.97494	0.965807	0.984301	0.960117	0.973634	0.959082	0.959026	0.966594	0.958451	1	0.987633	0.981534	0.931373	0.847099	0.857541	0.846636	0.934463	0.937312	0.90164	0.811486	0.818482	0.825514	0.822636	0.864677	0.863964	0.822489	0.774799	0.748051	0.745265	0.701204	0.693245	0.661727	0.687136	0.704128	0.471737	0.457131	0.274389	0.441007	0.452802	0.361671	0.525221	0.264491
XL-VLDL-CE	0.726433	0.135852	0.0927344	0.482983	-0.428745	-0.210737	0.956842	0.958968	0.931435	0.964538	0.95125	0.93675	0.948537	0.935057	0.941904	0.914754	0.987633	1	0.94099	0.909031	0.831699	0.841488	0.821615	0.923712	0.943979	0.87117	0.796541	0.797213	0.802017	0.793182	0.826411	0.822413	0.791075	0.763235	0.714776	0.708049	0.669816	0.634213	0.598767	0.642074	0.693237	0.405583	0.389485	0.200937	0.375117	0.39085	0.293732	0.497826	0.182847
XL-VLDL-FC	0.770073	0.331656	0.251356	0.628887	-0.262208	-0.00720198	0.957928	0.963077	0.976918	0.975895	0.940027	0.987677	0.942014	0.957566	0.96558	0.982528	0.981534	0.94099	1	0.929568	0.840337	0.851009	0.851737	0.917142	0.899502	0.91064	0.806078	0.819308	0.828738	0.833316	0.884072	0.887073	0.835581	0.76584	0.765276	0.767385	0.717461	0.74378	0.717985	0.720774	0.69617	0.538117	0.52563	0.355944	0.507254	0.514182	0.432003	0.542659	0.357338
XL-VLDL-TG	0.862463	0.193127	0.139613	0.540092	-0.334736	-0.0885245	0.9081	0.910398	0.924042	0.886032	0.832289	0.936153	0.903064	0.995626	0.992241	0.96859	0.931373	0.909031	0.929568	1	0.963197	0.96673	0.957285	0.970359	0.939924	0.976184	0.949974	0.927044	0.927589	0.916021	0.900044	0.853321	0.919167	0.912917	0.780665	0.764858	0.721728	0.625536	0.55778	0.699518	0.810871	0.397809	0.371518	0.234441	0.295773	0.293767	0.266073	0.584694	0.214054
L-VLDL-P	0.93157	0.194952	0.167695	0.558943	-0.348579	-0.0913842	0.821235	0.823136	0.84155	0.797753	0.747036	0.847895	0.817138	0.945944	0.938021	0.906467	0.847099	0.831699	0.840337	0.963197	1	0.999676	0.995155	0.96853	0.934094	0.979719	0.996615	0.981939	0.97951	0.966352	0.921389	0.855306	0.967636	0.980933	0.836	0.81342	0.7785	0.621971	0.529763	0.747582	0.903964	0.386607	0.351021	0.253646	0.222457	0.203807	0.24341	0.671612	0.214401
L-VLDL-L	0.933138	0.203245	0.174129	0.567127	-0.347776	-0.0889837	0.831028	0.833138	0.851569	0.810016	0.760125	0.857922	0.82615	0.951454	0.944175	0.914204	0.857541	0.841488	0.851009	0.96673	0.999676	1	0.995856	0.973998	0.9405	0.983637	0.994332	0.982469	0.980689	0.968526	0.92797	0.864531	0.969965	0.978462	0.841979	0.820316	0.785279	0.633976	0.543283	0.755241	0.904104	0.398501	0.36344	0.262784	0.237275	0.218847	0.256079	0.675389	0.223818
L-VLDL-PL	0.946774	0.26258	0.232943	0.615596	-0.312562	-0.0409516	0.820454	0.823372	0.84814	0.807345	0.757829	0.854756	0.812919	0.943586	0.936796	0.918638	0.846636	0.821615	0.851737	0.957285	0.995155	0.995856	1	0.967372	0.927394	0.986001	0.988857	0.985745	0.985669	0.97839	0.945342	0.886612	0.979489	0.974001	0.855851	0.836371	0.798703	0.661639	0.573007	0.775683	0.905759	0.437371	0.402296	0.316967	0.267268	0.24397	0.295733	0.695524	0.282124
L-VLDL-C	0.908207	0.223639	0.184902	0.591056	-0.376007	-0.1184	0.90502	0.907966	0.915243	0.901485	0.865416	0.91842	0.89585	0.973207	0.971894	0.948091	0.934463	0.923712	0.917142	0.970359	0.96853	0.973998	0.967372	1	0.987515	0.981379	0.946161	0.955316	0.95811	0.951564	0.94855	0.911237	0.951994	0.930068	0.862585	0.848032	0.815925	0.704168	0.629132	0.785975	0.880226	0.466377	0.436547	0.299425	0.340724	0.329642	0.329597	0.677012	0.259616
L-VLDL-CE	0.866366	0.171237	0.145248	0.552835	-0.443604	-0.201182	0.913432	0.91505	0.90151	0.909001	0.888938	0.897174	0.90681	0.948182	0.948589	0.917252	0.937312	0.943979	0.899502	0.939924	0.934094	0.9405	0.927394	0.987515	1	0.941057	0.906559	0.920531	0.92335	0.91493	0.921333	0.896219	0.910077	0.894046	0.842302	0.828109	0.801341	0.689946	0.621586	0.759858	0.856487	0.449892	0.421129	0.269288	0.339293	0.336766	0.30745	0.653015	0.223497
L-VLDL-FC	0.931668	0.283886	0.229931	0.62419	-0.285735	-0.0142593	0.867068	0.871443	0.903607	0.864966	0.811886	0.915963	0.855308	0.972177	0.968839	0.95634	0.90164	0.87117	0.91064	0.976184	0.979719	0.983637	0.986001	0.981379	0.941057	1	0.965344	0.967473	0.970148	0.966475	0.952175	0.901834	0.973673	0.944758	0.861093	0.846914	0.808597	0.702889	0.622516	0.795159	0.881298	0.475819	0.445521	0.330634	0.334957	0.314131	0.349119	0.687019	0.299499
L-VLDL-TG	0.922759	0.171008	0.146326	0.530946	-0.34077	-0.0891945	0.78655	0.787986	0.808831	0.7559	0.700842	0.816532	0.784538	0.926407	0.916497	0.880776	0.811486	0.796541	0.806078	0.949974	0.996615	0.994332	0.988857	0.946161	0.906559	0.965344	1	0.975275	0.970858	0.954808	0.895759	0.8206	0.95681	0.98393	0.812247	0.78712	0.752255	0.581615	0.484894	0.720553	0.897541	0.347976	0.311135	0.223607	0.176325	0.156636	0.204749	0.655747	0.184528
M-VLDL-P	0.951972	0.271668	0.264616	0.641768	-0.356568	-0.07624	0.781621	0.784606	0.810772	0.773432	0.730669	0.810948	0.77304	0.912848	0.905944	0.884523	0.818482	0.797213	0.819308	0.927044	0.981939	0.982469	0.985745	0.955316	0.920531	0.967473	0.975275	1	0.999475	0.994791	0.954408	0.894129	0.990873	0.989212	0.893312	0.873681	0.834477	0.694813	0.602827	0.812575	0.942768	0.471858	0.435833	0.350941	0.291854	0.261572	0.336027	0.738088	0.303713
M-VLDL-L	0.954903	0.291051	0.281106	0.658462	-0.348078	-0.0645759	0.788273	0.791594	0.818697	0.783998	0.74229	0.819051	0.778502	0.915521	0.909324	0.891482	0.825514	0.802017	0.828738	0.927589	0.97951	0.980689	0.985669	0.95811	0.92335	0.970148	0.970858	0.999475	1	0.997101	0.963117	0.906682	0.993535	0.984181	0.900749	0.882543	0.842767	0.711549	0.621589	0.82337	0.941811	0.491683	0.456227	0.370557	0.313336	0.282552	0.356516	0.745358	0.324349
M-VLDL-PL	0.959232	0.33972	0.330443	0.699835	-0.329985	-0.0369432	0.785233	0.789151	0.821303	0.787038	0.746441	0.820047	0.7733	0.90729	0.902232	0.893371	0.822636	0.793182	0.833316	0.916021	0.966352	0.968526	0.97839	0.951564	0.91493	0.966475	0.954808	0.994791	0.997101	1	0.973658	0.922992	0.995539	0.971466	0.917904	0.902654	0.863161	0.746856	0.659795	0.848707	0.941762	0.53748	0.502924	0.421756	0.357434	0.322466	0.406423	0.766785	0.376077
M-VLDL-C	0.931691	0.435809	0.404079	0.772107	-0.282372	0.0166249	0.829117	0.834697	0.861838	0.857343	0.830957	0.860822	0.810597	0.907877	0.908361	0.920867	0.864677	0.826411	0.884072	0.900044	0.921389	0.92797	0.945342	0.94855	0.921333	0.952175	0.895759	0.954408	0.963117	0.973658	1	0.984534	0.970275	0.902206	0.920113	0.914757	0.869998	0.82234	0.757868	0.869881	0.888019	0.635823	0.607374	0.515629	0.485187	0.455648	0.507121	0.761207	0.482337
M-VLDL-CE	0.87148	0.49596	0.462423	0.810463	-0.265185	0.0324361	0.835685	0.84162	0.859263	0.878664	0.86865	0.852033	0.814295	0.873303	0.877875	0.906288	0.863964	0.822413	0.887073	0.853321	0.855306	0.864531	0.886612	0.911237	0.896219	0.901834	0.8206	0.894129	0.906682	0.922992	0.984534	1	0.91444	0.823695	0.89065	0.892756	0.844562	0.853954	0.812993	0.850943	0.817681	0.69135	0.669034	0.576568	0.57022	0.54738	0.566544	0.723786	0.554695
M-VLDL-FC	0.971104	0.335242	0.307643	0.684524	-0.295133	-0.0070774	0.778916	0.783723	0.82225	0.785998	0.739733	0.829559	0.765211	0.909403	0.904157	0.893913	0.822489	0.791075	0.835581	0.919167	0.967636	0.969965	0.979489	0.951994	0.910077	0.973673	0.95681	0.990873	0.993535	0.995539	0.970275	0.91444	1	0.968227	0.918911	0.903638	0.866669	0.743453	0.650529	0.857498	0.945716	0.533899	0.49839	0.411846	0.349475	0.311869	0.405582	0.781978	0.36368
M-VLDL-TG	0.931171	0.180201	0.182085	0.556032	-0.382887	-0.120542	0.738087	0.739757	0.763556	0.71377	0.665085	0.765252	0.734503	0.888803	0.878688	0.841239	0.774799	0.763235	0.76584	0.912917	0.980933	0.978462	0.974001	0.930068	0.894046	0.944758	0.98393	0.989212	0.984181	0.971466	0.902206	0.823695	0.968227	1	0.850219	0.824381	0.789095	0.610506	0.508477	0.757536	0.938446	0.376128	0.33749	0.25635	0.188076	0.159169	0.23929	0.702403	0.204103
S-VLDL-P	0.932594	0.415177	0.400856	0.756527	-0.321047	-0.0427325	0.7292	0.733163	0.767344	0.738146	0.71077	0.751564	0.715388	0.785675	0.785769	0.791645	0.748051	0.714776	0.765276	0.780665	0.836	0.841979	0.855851	0.862585	0.842302	0.861093	0.812247	0.893312	0.900749	0.917904	0.920113	0.89065	0.918911	0.850219	1	0.99826	0.98705	0.900151	0.815026	0.981099	0.946672	0.722439	0.687988	0.570297	0.540981	0.499957	0.585359	0.907857	0.485302
S-VLDL-L	0.917038	0.44624	0.427526	0.776326	-0.302724	-0.0230626	0.727847	0.732153	0.767974	0.741277	0.716003	0.751006	0.712672	0.773613	0.775045	0.787413	0.745265	0.708049	0.767385	0.764858	0.81342	0.820316	0.836371	0.848032	0.828109	0.846914	0.78712	0.873681	0.882543	0.902654	0.914757	0.892756	0.903638	0.824381	0.99826	1	0.988296	0.923016	0.844297	0.988042	0.926747	0.753406	0.721099	0.60065	0.580856	0.539882	0.620675	0.905234	0.517927
S-VLDL-PL	0.899177	0.417686	0.391646	0.732962	-0.285327	-0.0255535	0.695637	0.699105	0.737393	0.699335	0.673666	0.711839	0.682674	0.728734	0.729624	0.737128	0.701204	0.669816	0.717461	0.721728	0.7785	0.785279	0.798703	0.815925	0.801341	0.808597	0.752255	0.834477	0.842767	0.863161	0.869998	0.844562	0.866669	0.789095	0.98705	0.988296	1	0.898492	0.81027	0.986317	0.91925	0.740771	0.706702	0.587352	0.558749	0.514603	0.609569	0.922445	0.486507
S-VLDL-C	0.741172	0.614986	0.579351	0.851583	-0.19142	0.0820665	0.683713	0.689772	0.726623	0.726344	0.719739	0.705379	0.661287	0.658368	0.668457	0.72152	0.693245	0.634213	0.74378	0.625536	0.621971	0.633976	0.661639	0.704168	0.689946	0.702889	0.581615	0.694813	0.711549	0.746856	0.82234	0.853954	0.743453	0.610506	0.900151	0.923016	0.898492	1	0.98229	0.935254	0.722495	0.893433	0.880785	0.749032	0.809758	0.777426	0.800433	0.788955	0.697957
S-VLDL-CE	0.633617	0.644273	0.614743	0.841737	-0.172549	0.0884725	0.656503	0.662616	0.691311	0.70781	0.712654	0.668303	0.633022	0.599839	0.613193	0.679288	0.661727	0.598767	0.717985	0.55778	0.529763	0.543283	0.573007	0.629132	0.621586	0.622516	0.484894	0.602827	0.621589	0.659795	0.757868	0.812993	0.650529	0.508477	0.815026	0.844297	0.81027	0.98229	1	0.855904	0.606223	0.901032	0.89904	0.765346	0.872249	0.851113	0.826713	0.68464	0.735709
S-VLDL-FC	0.885668	0.502014	0.461754	0.785726	-0.210624	0.0598611	0.670861	0.676108	0.72496	0.691121	0.663367	0.708371	0.652993	0.710286	0.712727	0.73384	0.687136	0.642074	0.720774	0.699518	0.747582	0.755241	0.775683	0.785975	0.759858	0.795159	0.720553	0.812575	0.82337	0.848707	0.869881	0.850943	0.857498	0.757536	0.981099	0.988042	0.986317	0.935254	0.855904	1	0.887489	0.794048	0.763467	0.649727	0.619529	0.569587	0.679037	0.9218	0.562581
S-VLDL-TG	0.963279	0.233555	0.23905	0.607401	-0.38364	-0.127714	0.674677	0.676943	0.703919	0.661942	0.623274	0.698662	0.668203	0.793631	0.786018	0.756413	0.704128	0.693237	0.69617	0.810871	0.903964	0.904104	0.905759	0.880226	0.856487	0.881298	0.897541	0.942768	0.941811	0.941762	0.888019	0.817681	0.945716	0.938446	0.946672	0.926747	0.91925	0.722495	0.606223	0.887489	1	0.517966	0.473549	0.381508	0.292808	0.249743	0.368637	0.877549	0.287622
XS-VLDL-P	0.567586	0.755789	0.728239	0.875552	-0.0371023	0.194775	0.485607	0.490879	0.527726	0.530774	0.538898	0.49263	0.463831	0.431075	0.441824	0.51107	0.471737	0.405583	0.538117	0.397809	0.386607	0.398501	0.437371	0.466377	0.449892	0.475819	0.347976	0.471858	0.491683	0.53748	0.635823	0.69135	0.533899	0.376128	0.722439	0.753406	0.740771	0.893433	0.901032	0.794048	0.517966	1	0.997627	0.928734	0.926037	0.876988	0.946301	0.739329	0.87262
XS-VLDL-L	0.525337	0.767149	0.736826	0.865757	-0.0162651	0.209355	0.471301	0.47669	0.513732	0.519039	0.529469	0.477501	0.448917	0.407609	0.419413	0.492175	0.457131	0.389485	0.52563	0.371518	0.351021	0.36344	0.402296	0.436547	0.421129	0.445521	0.311135	0.435833	0.456227	0.502924	0.607374	0.669034	0.49839	0.33749	0.687988	0.721099	0.706702	0.880785	0.89904	0.763467	0.473549	0.997627	1	0.92983	0.946324	0.899336	0.958437	0.697083	0.881217
XS-VLDL-PL	0.452149	0.882552	0.888014	0.888459	0.131855	0.360797	0.293361	0.298757	0.346062	0.344893	0.360574	0.301073	0.270066	0.261323	0.269709	0.356054	0.274389	0.200937	0.355944	0.234441	0.253646	0.262784	0.316967	0.299425	0.269288	0.330634	0.223607	0.350941	0.370557	0.421756	0.515629	0.576568	0.411846	0.25635	0.570297	0.60065	0.587352	0.749032	0.765346	0.649727	0.381508	0.928734	0.92983	1	0.820557	0.745046	0.929875	0.634449	0.964434
XS-VLDL-C	0.344124	0.693562	0.644888	0.745932	-0.00927495	0.170228	0.459632	0.464533	0.488667	0.509281	0.528518	0.453906	0.438447	0.344391	0.360937	0.437694	0.441007	0.375117	0.507254	0.295773	0.222457	0.237275	0.267268	0.340724	0.339293	0.334957	0.176325	0.291854	0.313336	0.357434	0.485187	0.57022	0.349475	0.188076	0.540981	0.580856	0.558749	0.809758	0.872249	0.619529	0.292808	0.926037	0.946324	0.820557	1	0.987535	0.915179	0.492519	0.806407
XS-VLDL-CE	0.300051	0.619167	0.56792	0.685817	-0.0556411	0.10519	0.480873	0.484658	0.494604	0.522955	0.54549	0.46197	0.463274	0.344668	0.362081	0.436172	0.452802	0.39085	0.514182	0.293767	0.203807	0.218847	0.24397	0.329642	0.336766	0.314131	0.156636	0.261572	0.282552	0.322466	0.455648	0.54738	0.311869	0.159169	0.499957	0.539882	0.514603	0.777426	0.851113	0.569587	0.249743	0.876988	0.899336	0.745046	0.987535	1	0.844074	0.427805	0.742772
XS-VLDL-FC	0.416905	0.815335	0.781029	0.820269	0.112958	0.323264	0.356088	0.363098	0.419287	0.418589	0.429122	0.380879	0.328412	0.303887	0.316494	0.391725	0.361671	0.293732	0.432003	0.266073	0.24341	0.256079	0.295733	0.329597	0.30745	0.349119	0.204749	0.336027	0.356516	0.406423	0.507121	0.566544	0.405582	0.23929	0.585359	0.620675	0.609569	0.800433	0.826713	0.679037	0.368637	0.946301	0.958437	0.929875	0.915179	0.844074	1	0.60601	0.883736
XS-VLDL-TG	0.869665	0.41729	0.413206	0.697661	-0.231732	-7.50484e-05	0.512976	0.516666	0.55264	0.524078	0.50002	0.54226	0.500749	0.579623	0.576737	0.578302	0.525221	0.497826	0.542659	0.584694	0.671612	0.675389	0.695524	0.677012	0.653015	0.687019	0.655747	0.738088	0.745358	0.766785	0.761207	0.723786	0.781978	0.702403	0.907857	0.905234	0.922445	0.788955	0.68464	0.9218	0.877549	0.739329	0.697083	0.634449	0.492519	0.427805	0.60601	1	0.510794
IDL-P	0.38872	0.942463	0.942929	0.898212	0.204193	0.436147	0.283492	0.28917	0.33261	0.340225	0.3572	0.294776	0.259718	0.244906	0.254739	0.353252	0.264491	0.182847	0.357338	0.214054	0.214401	0.223818	0.282124	0.259616	0.223497	0.299499	0.184528	0.303713	0.324349	0.376077	0.482337	0.554695	0.36368	0.204103	0.485302	0.517927	0.486507	0.697957	0.735709	0.562581	0.287622	0.87262	0.881217	0.964434	0.806407	0.742772	0.883736	0.510794	1
IDL-L	0.367185	0.946018	0.947519	0.89126	0.21427	0.443597	0.27478	0.280433	0.323703	0.332045	0.350352	0.284659	0.250914	0.23348	0.243621	0.34341	0.255651	0.173743	0.348995	0.201768	0.19909	0.208569	0.266805	0.245267	0.209507	0.285029	0.169109	0.288181	0.308848	0.360559	0.468228	0.54287	0.347007	0.188212	0.465592	0.498732	0.465716	0.685385	0.727929	0.542793	0.26576	0.861408	0.87205	0.958247	0.805071	0.742493	0.880092	0.484625	0.999164
IDL-PL	0.319922	0.943794	0.964538	0.858399	0.243026	0.46516	0.203589	0.209465	0.254545	0.264413	0.28381	0.217894	0.179196	0.175153	0.184425	0.28659	0.189393	0.107552	0.284254	0.145772	0.151462	0.160074	0.221344	0.188043	0.149358	0.232534	0.124146	0.243616	0.263661	0.316431	0.418147	0.491428	0.300924	0.146529	0.409113	0.44109	0.407401	0.625548	0.670515	0.484814	0.219203	0.810239	0.821493	0.940374	0.748552	0.681293	0.843692	0.439438	0.989561
IDL-C	0.335887	0.943362	0.939859	0.884758	0.212488	0.441025	0.299837	0.305205	0.346021	0.355346	0.375866	0.303524	0.276426	0.246817	0.258095	0.35952	0.278663	0.196149	0.372156	0.211898	0.195219	0.205165	0.261074	0.247724	0.214453	0.284436	0.163936	0.280718	0.301439	0.351804	0.464487	0.545329	0.334777	0.179377	0.442967	0.477364	0.438082	0.67989	0.734574	0.516061	0.235182	0.843606	0.859254	0.932767	0.820368	0.766774	0.870826	0.427951	0.988661
IDL-CE	0.374262	0.92937	0.918905	0.903804	0.172826	0.412531	0.359265	0.364476	0.403455	0.411715	0.430231	0.361212	0.33642	0.304068	0.315588	0.415566	0.337174	0.254155	0.430018	0.268359	0.245939	0.256182	0.31016	0.301739	0.269632	0.33585	0.213565	0.328408	0.349094	0.398185	0.511664	0.592274	0.380074	0.226426	0.482853	0.516797	0.474183	0.715054	0.768394	0.549514	0.273715	0.857169	0.871777	0.922782	0.838853	0.792212	0.868353	0.445516	0.980004
IDL-FC	0.229579	0.944951	0.95912	0.808077	0.307369	0.500231	0.141796	0.147427	0.192051	0.203453	0.228259	0.149894	0.117521	0.0957098	0.10609	0.208473	0.123549	0.044306	0.216309	0.063682	0.0618238	0.0707518	0.130056	0.10451	0.0690289	0.146959	0.0341763	0.152702	0.172936	0.225046	0.332399	0.411289	0.211263	0.0557974	0.329198	0.36365	0.333756	0.569232	0.624587	0.416055	0.131085	0.77961	0.796934	0.92384	0.744594	0.676221	0.845363	0.370353	0.974056
IDL-TG	0.557912	0.550275	0.542729	0.624153	0.0564977	0.207307	0.182136	0.185861	0.217447	0.210524	0.206631	0.207072	0.169046	0.199483	0.199248	0.234912	0.164622	0.124153	0.209329	0.198628	0.27815	0.281973	0.32173	0.28165	0.254135	0.309375	0.264363	0.345681	0.357823	0.391058	0.429041	0.430869	0.412346	0.294231	0.582559	0.593573	0.624811	0.582149	0.516852	0.65556	0.508279	0.732929	0.701783	0.745098	0.500124	0.424524	0.642891	0.826013	0.64481
L-LDL-P	0.370972	0.952901	0.988064	0.883349	0.237205	0.471281	0.222539	0.227751	0.273229	0.273937	0.29014	0.231856	0.200144	0.203051	0.210924	0.308672	0.205213	0.125945	0.296605	0.177308	0.200045	0.207418	0.268479	0.223673	0.181953	0.270745	0.176085	0.293061	0.311334	0.362408	0.447849	0.509227	0.345552	0.203587	0.449106	0.477562	0.445123	0.633424	0.663832	0.517846	0.276276	0.790827	0.796786	0.929774	0.698049	0.623522	0.819597	0.476263	0.97672
L-LDL-L	0.355124	0.953226	0.990757	0.877838	0.240477	0.472537	0.215461	0.220628	0.265608	0.267114	0.284419	0.22345	0.193084	0.194598	0.202647	0.300939	0.198419	0.119214	0.28985	0.168362	0.189148	0.196534	0.257413	0.213313	0.172078	0.260014	0.165177	0.282546	0.300796	0.351783	0.437898	0.500824	0.333852	0.192978	0.435037	0.463788	0.429791	0.624072	0.658078	0.503216	0.261099	0.782433	0.789817	0.924471	0.696873	0.623293	0.8162	0.457352	0.975271
L-LDL-PL	0.35978	0.958503	0.984082	0.879724	0.257281	0.497397	0.214158	0.219711	0.270734	0.266672	0.279867	0.23074	0.191005	0.206577	0.213948	0.314398	0.200729	0.116685	0.29845	0.182479	0.203524	0.210474	0.272483	0.221216	0.175063	0.273911	0.181318	0.297543	0.315639	0.366516	0.450617	0.511725	0.348173	0.208475	0.434667	0.462862	0.425344	0.620806	0.654674	0.500449	0.263879	0.773478	0.781286	0.917442	0.690757	0.618564	0.807037	0.444899	0.973632
L-LDL-C	0.330704	0.947734	0.994829	0.871018	0.229362	0.460973	0.215526	0.220473	0.263065	0.266758	0.286949	0.218057	0.193421	0.190955	0.199419	0.29778	0.19926	0.121535	0.288671	0.163391	0.180067	0.187476	0.247262	0.205871	0.166728	0.250092	0.155854	0.274133	0.29208	0.342412	0.42846	0.494157	0.320882	0.184984	0.415021	0.443879	0.405556	0.610499	0.651675	0.478555	0.240171	0.762983	0.773002	0.908655	0.692076	0.621175	0.805424	0.420076	0.966874
L-LDL-CE	0.361016	0.945122	0.993882	0.887714	0.206692	0.448327	0.244263	0.2492	0.292118	0.294336	0.313313	0.246486	0.222171	0.222864	0.23112	0.328279	0.228935	0.151684	0.317072	0.195666	0.214215	0.221575	0.280992	0.239245	0.199929	0.282834	0.189909	0.308323	0.326026	0.375987	0.459376	0.522759	0.353536	0.219774	0.443794	0.471679	0.432375	0.630024	0.667328	0.502851	0.27206	0.769466	0.777799	0.909434	0.691403	0.620226	0.805298	0.44042	0.965005
L-LDL-FC	0.234251	0.943084	0.983758	0.809767	0.297304	0.494868	0.125126	0.130067	0.171434	0.179401	0.203037	0.128675	0.103177	0.0910277	0.100063	0.201191	0.106171	0.0276115	0.19872	0.0625685	0.0732599	0.080758	0.14111	0.101263	0.0629406	0.147021	0.0495358	0.166404	0.184938	0.235939	0.329257	0.401289	0.217438	0.0762403	0.32244	0.353966	0.318986	0.543555	0.595528	0.398928	0.139801	0.733418	0.748343	0.893767	0.68539	0.616478	0.794986	0.352963	0.959413
L-LDL-TG	0.439216	0.630856	0.606587	0.60861	0.200916	0.328598	0.1344	0.138141	0.16832	0.16693	0.168565	0.155535	0.120715	0.113253	0.116402	0.171693	0.102213	0.0535298	0.159244	0.102697	0.159606	0.165081	0.210698	0.17711	0.148657	0.208906	0.141784	0.214797	0.229579	0.26743	0.328612	0.349955	0.288721	0.152618	0.465194	0.483615	0.515279	0.529439	0.489147	0.557809	0.356855	0.70209	0.680486	0.747665	0.510075	0.438912	0.638824	0.69391	0.690645
M-LDL-P	0.372658	0.924232	0.990365	0.856368	0.229819	0.459017	0.180215	0.184611	0.229789	0.222399	0.237677	0.183635	0.160271	0.175648	0.181418	0.270488	0.163685	0.0917155	0.246986	0.1557	0.200576	0.206072	0.265598	0.20712	0.164217	0.255428	0.181942	0.297205	0.312733	0.361443	0.423584	0.470688	0.342032	0.220042	0.438534	0.462121	0.433499	0.584388	0.601833	0.498526	0.293111	0.726432	0.728275	0.886755	0.606914	0.523558	0.763945	0.474633	0.929244
M-LDL-L	0.361491	0.925648	0.99282	0.853986	0.231876	0.460468	0.17671	0.181095	0.226298	0.219023	0.234732	0.179742	0.156743	0.171608	0.177528	0.266932	0.160907	0.088677	0.244563	0.151288	0.194062	0.19958	0.258818	0.201035	0.158189	0.249434	0.175466	0.291238	0.306736	0.355417	0.417848	0.465874	0.335207	0.214034	0.429394	0.453258	0.422959	0.579316	0.599566	0.489026	0.282747	0.72172	0.724811	0.883097	0.608635	0.526057	0.763631	0.460303	0.929083
M-LDL-PL	0.457394	0.937567	0.962809	0.906162	0.225205	0.479024	0.260523	0.265004	0.317325	0.295476	0.299412	0.274925	0.241363	0.270662	0.275359	0.365266	0.242154	0.160598	0.336632	0.254362	0.29634	0.30151	0.360941	0.295915	0.245452	0.352102	0.279346	0.389627	0.405214	0.452902	0.513105	0.554317	0.435362	0.312036	0.515158	0.53765	0.504951	0.645222	0.651939	0.570588	0.371571	0.762791	0.761262	0.889366	0.639198	0.564082	0.768538	0.52469	0.938755
M-LDL-C	0.317291	0.912567	0.994738	0.832071	0.223053	0.445958	0.155683	0.159974	0.20294	0.199743	0.219473	0.154126	0.135566	0.147831	0.154218	0.243225	0.143129	0.073567	0.223532	0.126055	0.16478	0.1703	0.228317	0.17364	0.133371	0.219378	0.14608	0.263899	0.279014	0.327133	0.389244	0.440377	0.303335	0.187574	0.391319	0.415438	0.380868	0.550645	0.580181	0.44737	0.244037	0.692778	0.699429	0.863014	0.596819	0.515472	0.750963	0.409519	0.914479
M-LDL-CE	0.321139	0.901214	0.991897	0.829271	0.204466	0.4291	0.157922	0.162209	0.20388	0.202981	0.224274	0.154217	0.137603	0.151107	0.157395	0.245509	0.14647	0.0790181	0.223989	0.129286	0.170663	0.176113	0.234094	0.179382	0.140597	0.222991	0.151772	0.270359	0.28526	0.332998	0.393931	0.444973	0.307875	0.194548	0.394758	0.418201	0.383586	0.549505	0.578656	0.447352	0.250307	0.6868	0.692729	0.859883	0.586571	0.50446	0.743964	0.411716	0.90675
M-LDL-FC	0.293351	0.937521	0.979475	0.822931	0.298069	0.508352	0.143291	0.14752	0.195098	0.182149	0.194718	0.151114	0.12448	0.131193	0.137878	0.228566	0.126517	0.0494554	0.217401	0.110055	0.136243	0.141956	0.198712	0.145698	0.100006	0.199391	0.118753	0.230626	0.246309	0.294775	0.36066	0.411045	0.277189	0.153838	0.367266	0.393725	0.360018	0.542244	0.572467	0.436679	0.211351	0.701124	0.71069	0.853527	0.626702	0.550968	0.761657	0.389918	0.92353
M-LDL-TG	0.39245	0.570427	0.571107	0.526008	0.220374	0.32657	0.077591	0.0797578	0.10128	0.0978597	0.103603	0.0811036	0.0682641	0.0558296	0.057087	0.105394	0.0353855	-0.000884554	0.0793131	0.0498456	0.126107	0.129501	0.173311	0.127883	0.103741	0.154946	0.11334	0.170378	0.182006	0.215034	0.256569	0.268766	0.232104	0.122081	0.389913	0.40237	0.441958	0.41518	0.368238	0.468065	0.316869	0.563581	0.539328	0.645628	0.354813	0.281118	0.506445	0.620154	0.596759
S-LDL-P	0.380689	0.921957	0.978573	0.847589	0.257612	0.478228	0.191662	0.195095	0.241198	0.221736	0.235278	0.185792	0.17425	0.182125	0.187169	0.270132	0.166481	0.0979556	0.245362	0.164394	0.212782	0.217645	0.273568	0.215045	0.172624	0.262178	0.196155	0.304913	0.319087	0.365113	0.417896	0.457983	0.346322	0.234084	0.441057	0.462755	0.439983	0.568914	0.57804	0.500202	0.305965	0.705193	0.705961	0.863867	0.580479	0.494832	0.747351	0.476422	0.903309
S-LDL-L	0.364525	0.923384	0.981433	0.842727	0.26136	0.479361	0.184347	0.187756	0.233704	0.214613	0.22885	0.177847	0.166941	0.173162	0.178444	0.261816	0.159743	0.0910277	0.238942	0.154844	0.200531	0.205475	0.261025	0.203966	0.161931	0.250895	0.183777	0.293424	0.307627	0.353768	0.407368	0.448896	0.334241	0.222334	0.428393	0.450614	0.426419	0.562451	0.575197	0.488048	0.290989	0.701055	0.70341	0.860918	0.584373	0.499564	0.748957	0.459791	0.903737
S-LDL-PL	0.431907	0.92512	0.923773	0.84976	0.324479	0.555785	0.237196	0.24072	0.299582	0.257174	0.254921	0.248562	0.220947	0.248021	0.251193	0.332133	0.210324	0.133467	0.299815	0.236575	0.281738	0.285637	0.339967	0.270724	0.216817	0.330873	0.269682	0.363076	0.37627	0.419512	0.462976	0.490506	0.405734	0.297586	0.463866	0.48235	0.459943	0.560525	0.553932	0.519185	0.345866	0.679936	0.678344	0.816454	0.554021	0.473896	0.707204	0.478729	0.872088
S-LDL-C	0.298503	0.905616	0.986744	0.811871	0.245319	0.450879	0.142266	0.145504	0.186623	0.175668	0.196747	0.128601	0.124817	0.124024	0.130086	0.214234	0.120036	0.0543621	0.195947	0.1034	0.144898	0.149955	0.204812	0.152085	0.11459	0.194656	0.127512	0.24199	0.256093	0.302308	0.358589	0.406702	0.278507	0.170509	0.37544	0.398992	0.370453	0.529096	0.555984	0.433837	0.232375	0.675696	0.682603	0.847398	0.580754	0.498297	0.740892	0.400098	0.893917
S-LDL-CE	0.291634	0.889682	0.983946	0.802188	0.225572	0.430397	0.129259	0.132413	0.170884	0.164096	0.188073	0.112145	0.1118	0.112236	0.118046	0.202045	0.107116	0.0436487	0.180507	0.091999	0.138282	0.143036	0.198661	0.143187	0.107307	0.183907	0.121291	0.236452	0.250265	0.296022	0.351388	0.400392	0.270334	0.165794	0.366851	0.389673	0.360903	0.516916	0.544704	0.42142	0.227435	0.663029	0.669149	0.843148	0.562778	0.480112	0.725539	0.394578	0.885008
S-LDL-FC	0.314049	0.923848	0.943988	0.811796	0.314706	0.513734	0.193915	0.197329	0.247332	0.219636	0.227599	0.194964	0.177362	0.171096	0.177951	0.258649	0.172219	0.100168	0.255141	0.149783	0.168784	0.174873	0.223801	0.185198	0.142686	0.233333	0.150561	0.2565	0.271083	0.316545	0.374368	0.416547	0.301457	0.184972	0.393868	0.419234	0.392361	0.554713	0.576208	0.464477	0.242505	0.694678	0.704596	0.819662	0.628703	0.552104	0.766155	0.402666	0.883546
S-LDL-TG	0.672032	0.583666	0.565462	0.68165	0.0780761	0.265335	0.378116	0.380488	0.409343	0.387019	0.377795	0.383741	0.368103	0.375423	0.376084	0.412964	0.344017	0.307108	0.380764	0.369821	0.442728	0.44695	0.48402	0.448487	0.419809	0.472232	0.426589	0.48075	0.491192	0.519653	0.545765	0.537522	0.535586	0.434308	0.659268	0.665392	0.695247	0.617882	0.541766	0.707737	0.60006	0.646326	0.612517	0.657295	0.407973	0.335342	0.55079	0.797677	0.597471
XL-HDL-P	-0.363464	0.133102	-0.045078	-0.16099	0.579318	0.393578	-0.0881776	-0.0895134	-0.10873	-0.0822662	-0.0523228	-0.130327	-0.0873801	-0.253234	-0.242457	-0.218895	-0.152378	-0.155992	-0.14369	-0.281557	-0.381096	-0.3747	-0.379491	-0.309873	-0.292179	-0.322362	-0.396611	-0.439702	-0.431114	-0.435835	-0.336051	-0.276072	-0.405181	-0.469844	-0.367916	-0.347151	-0.326267	-0.200524	-0.146608	-0.286211	-0.455565	-0.0606029	-0.0337856	-0.0560987	0.0871839	0.1133	0.0134215	-0.30941	0.00487096
XL-HDL-L	-0.36522	0.129903	-0.0464079	-0.161377	0.570361	0.383999	-0.084557	-0.0861066	-0.106568	-0.0806081	-0.0503382	-0.12927	-0.0831825	-0.251826	-0.240985	-0.218532	-0.149598	-0.15225	-0.142119	-0.280296	-0.381234	-0.374808	-0.380529	-0.308942	-0.290089	-0.322816	-0.396893	-0.439779	-0.431331	-0.436142	-0.337253	-0.277355	-0.406171	-0.469429	-0.36725	-0.34647	-0.325447	-0.199539	-0.145169	-0.286213	-0.455317	-0.0593616	-0.0322542	-0.0578325	0.0911012	0.118035	0.0148501	-0.310523	0.00323457
XL-HDL-PL	-0.432671	0.110601	-0.0671839	-0.235017	0.679985	0.468716	-0.237358	-0.237705	-0.245696	-0.222198	-0.194253	-0.26121	-0.238799	-0.36709	-0.359373	-0.331702	-0.296306	-0.304666	-0.278421	-0.386465	-0.46003	-0.456124	-0.453525	-0.417157	-0.410277	-0.414424	-0.467442	-0.516275	-0.50862	-0.514362	-0.420613	-0.364627	-0.481128	-0.540732	-0.468957	-0.451079	-0.426897	-0.31858	-0.26858	-0.384453	-0.531697	-0.149958	-0.124877	-0.0865267	-0.0291891	-0.0133531	-0.062838	-0.371184	-0.0310512
XL-HDL-C	-0.30697	0.113566	-0.0436448	-0.111925	0.423596	0.259512	0.0367649	0.0336329	0.000341015	0.0253284	0.0571114	-0.0300816	0.0423232	-0.158087	-0.14534	-0.132093	-0.0332668	-0.0273514	-0.0388862	-0.192174	-0.309572	-0.301646	-0.316541	-0.216389	-0.184887	-0.247587	-0.330779	-0.366986	-0.359068	-0.363643	-0.270105	-0.211181	-0.339841	-0.396213	-0.273088	-0.251371	-0.231681	-0.101752	-0.0460438	-0.200841	-0.375558	0.0058966	0.0335496	-0.0480173	0.177125	0.213616	0.0663216	-0.254605	0.0102803
XL-HDL-CE	-0.28061	0.0999815	-0.0495299	-0.100508	0.369243	0.213192	0.0773455	0.0738612	0.0365656	0.062525	0.0946626	0.00493761	0.08387	-0.126797	-0.113355	-0.10235	0.00583555	0.0147746	-0.00443862	-0.163125	-0.281976	-0.273524	-0.29085	-0.181793	-0.145768	-0.219324	-0.305329	-0.339341	-0.33157	-0.336209	-0.244359	-0.186246	-0.313742	-0.368434	-0.232834	-0.210899	-0.19038	-0.0621874	-0.00736691	-0.163163	-0.340042	0.0246365	0.0513583	-0.0481178	0.197238	0.236301	0.0771783	-0.226733	0.00462447
XL-HDL-FC	-0.367883	0.14447	-0.0265834	-0.140179	0.554942	0.375327	-0.0793788	-0.0813554	-0.101788	-0.080474	-0.0510173	-0.127302	-0.0768154	-0.238551	-0.228379	-0.209616	-0.141607	-0.144253	-0.134106	-0.264682	-0.372413	-0.366361	-0.373732	-0.303456	-0.286131	-0.31541	-0.38654	-0.427373	-0.419423	-0.423713	-0.329498	-0.270843	-0.397409	-0.455665	-0.374858	-0.354843	-0.338677	-0.209489	-0.153426	-0.299006	-0.458933	-0.0485086	-0.0193402	-0.0465753	0.111808	0.139637	0.0316664	-0.323169	0.0247131
XL-HDL-TG	0.331474	0.500959	0.321671	0.459839	0.312937	0.447445	0.473962	0.483206	0.510252	0.562833	0.558954	0.544065	0.4453	0.427506	0.440622	0.497061	0.502456	0.452996	0.549625	0.388749	0.291347	0.303295	0.326963	0.374913	0.34459	0.403264	0.259446	0.270218	0.287756	0.300862	0.426578	0.475197	0.338025	0.194453	0.287141	0.306913	0.263137	0.414163	0.430007	0.337922	0.169855	0.405129	0.412114	0.341856	0.435759	0.431761	0.395679	0.226658	0.433009
L-HDL-P	-0.325646	0.281005	0.0673621	-0.137986	0.945663	0.818937	-0.350373	-0.342954	-0.268492	-0.291077	-0.308556	-0.249296	-0.371194	-0.345511	-0.342026	-0.284249	-0.347192	-0.401865	-0.273531	-0.35202	-0.385764	-0.383825	-0.355906	-0.394532	-0.44934	-0.319577	-0.38162	-0.414555	-0.40557	-0.396423	-0.329369	-0.304825	-0.350883	-0.441131	-0.403663	-0.387285	-0.371739	-0.280004	-0.256917	-0.299599	-0.451459	-0.13274	-0.111762	0.010202	-0.0839104	-0.115618	0.00826589	-0.301747	0.0758705
L-HDL-L	-0.342363	0.267214	0.0551311	-0.154374	0.944046	0.808584	-0.360383	-0.353252	-0.280708	-0.303196	-0.319663	-0.262639	-0.380381	-0.359151	-0.355658	-0.299533	-0.358994	-0.411723	-0.287431	-0.365598	-0.400465	-0.398616	-0.371957	-0.408698	-0.461814	-0.33549	-0.396056	-0.430556	-0.421851	-0.413419	-0.347142	-0.322469	-0.368026	-0.45574	-0.419607	-0.403335	-0.386623	-0.295763	-0.271797	-0.315535	-0.465991	-0.146028	-0.12458	-0.00346341	-0.0934989	-0.124064	-0.00334294	-0.315803	0.0617366
L-HDL-PL	-0.292387	0.330844	0.121019	-0.0911244	0.962659	0.857021	-0.345377	-0.337775	-0.254632	-0.288337	-0.30971	-0.240048	-0.367003	-0.332372	-0.329411	-0.265078	-0.344966	-0.40649	-0.262876	-0.337693	-0.363284	-0.361549	-0.329138	-0.378215	-0.438731	-0.296792	-0.358558	-0.386507	-0.37721	-0.364242	-0.301409	-0.27886	-0.321199	-0.414986	-0.367318	-0.350379	-0.332152	-0.244412	-0.224649	-0.261035	-0.420002	-0.0949618	-0.0753645	0.0621892	-0.0628461	-0.101764	0.0458486	-0.263984	0.123171
L-HDL-C	-0.420105	0.179994	-0.0258541	-0.243269	0.911426	0.735404	-0.395808	-0.390072	-0.330782	-0.347384	-0.358153	-0.314491	-0.411583	-0.411845	-0.408252	-0.362763	-0.400462	-0.441466	-0.341995	-0.418099	-0.461454	-0.460016	-0.441077	-0.465678	-0.508768	-0.403104	-0.455915	-0.500067	-0.492898	-0.489701	-0.425926	-0.40051	-0.444426	-0.51783	-0.496693	-0.481633	-0.46257	-0.374722	-0.345877	-0.396397	-0.532945	-0.219539	-0.195908	-0.0881216	-0.144291	-0.165227	-0.0738983	-0.389162	-0.0226901
L-HDL-CE	-0.412617	0.179587	-0.029899	-0.240813	0.911774	0.739643	-0.389141	-0.383222	-0.323229	-0.339572	-0.351737	-0.304527	-0.405235	-0.401607	-0.398119	-0.351834	-0.392311	-0.434924	-0.331966	-0.407505	-0.451767	-0.45039	-0.431008	-0.457358	-0.501965	-0.393088	-0.445911	-0.491009	-0.483798	-0.480774	-0.416739	-0.39169	-0.43519	-0.508951	-0.491985	-0.477106	-0.459929	-0.371012	-0.34231	-0.392967	-0.527481	-0.219041	-0.195685	-0.0899158	-0.143695	-0.163323	-0.0768791	-0.387564	-0.023064
L-HDL-FC	-0.440084	0.180768	-0.0129898	-0.248428	0.904162	0.71822	-0.413228	-0.408102	-0.351394	-0.368576	-0.374789	-0.342815	-0.427924	-0.440611	-0.436698	-0.393877	-0.422584	-0.458251	-0.37035	-0.447977	-0.488191	-0.486568	-0.469079	-0.488061	-0.526108	-0.431176	-0.483682	-0.524624	-0.517603	-0.513879	-0.451128	-0.424641	-0.4698	-0.541788	-0.507758	-0.492219	-0.467387	-0.383515	-0.354498	-0.404104	-0.546168	-0.219185	-0.194883	-0.0816775	-0.144819	-0.169606	-0.0640257	-0.391177	-0.0208886
L-HDL-TG	0.201162	0.487709	0.304099	0.29901	0.578577	0.690148	0.0477697	0.0615357	0.14143	0.170307	0.149557	0.198497	0.00821322	0.127997	0.133113	0.201024	0.119988	0.0516951	0.198924	0.113213	0.10677	0.112923	0.157379	0.118282	0.0539734	0.194214	0.0944912	0.119444	0.134918	0.153963	0.24585	0.26921	0.19959	0.0576437	0.126288	0.141009	0.11114	0.214686	0.21228	0.198695	0.05602	0.241077	0.24483	0.311658	0.200878	0.15476	0.300728	0.149478	0.378428
M-HDL-P	0.168477	0.433262	0.295405	0.232333	0.625602	0.747181	-0.121557	-0.113664	0.0113634	-0.0942868	-0.155225	0.0176205	-0.14261	0.026808	0.0196442	0.0855061	-0.103209	-0.189877	0.00628488	0.0484945	0.10423	0.100867	0.146895	0.0185647	-0.0738068	0.131562	0.122102	0.125319	0.129682	0.15266	0.137398	0.108916	0.169334	0.110395	0.0857538	0.0877206	0.0987171	0.0655549	0.0252565	0.135131	0.0850767	0.108735	0.103173	0.267031	-0.00779186	-0.0729354	0.165442	0.119198	0.281427
M-HDL-L	0.14439	0.428414	0.291378	0.216642	0.639657	0.75429	-0.142657	-0.134836	-0.00958938	-0.115803	-0.176385	-0.00374668	-0.163488	0.004768	-0.00238064	0.0635281	-0.124505	-0.211009	-0.0147875	0.0265692	0.0814467	0.0779358	0.12369	-0.0052185	-0.0978388	0.108546	0.0999953	0.102547	0.106713	0.129553	0.113452	0.0851798	0.146117	0.0887508	0.062528	0.0647338	0.0758232	0.0459405	0.00775323	0.113332	0.0620777	0.0944914	0.0900826	0.257374	-0.0171938	-0.0825058	0.15751	0.0982755	0.27337
M-HDL-PL	0.173151	0.462684	0.311035	0.244054	0.664845	0.775345	-0.118348	-0.110597	0.0142111	-0.0929062	-0.153769	0.0187733	-0.139062	0.0162831	0.00989492	0.0771605	-0.107246	-0.195066	0.00362117	0.0359054	0.0884473	0.0858805	0.132224	0.0104125	-0.0806504	0.121915	0.104007	0.107087	0.112588	0.137076	0.129249	0.103425	0.157872	0.088192	0.0950866	0.0992963	0.118173	0.0855442	0.0437083	0.156558	0.0827984	0.144255	0.138737	0.296218	0.0272718	-0.0392294	0.200056	0.147108	0.308452
M-HDL-C	0.0266264	0.372707	0.250323	0.127896	0.666836	0.751354	-0.237606	-0.230262	-0.106485	-0.213239	-0.271736	-0.101287	-0.256893	-0.0883496	-0.0958751	-0.0320754	-0.216843	-0.300378	-0.108855	-0.0648331	-0.0136267	-0.0183782	0.0248577	-0.109228	-0.202547	0.00737291	0.00956634	0.00713738	0.00942319	0.0297515	0.00470796	-0.0242968	0.042859	0.00204415	-0.0552643	-0.05369	-0.0477748	-0.0633567	-0.0902609	-0.00762295	-0.0459224	-0.00312335	-0.00234542	0.180773	-0.0894927	-0.152182	0.0862518	-0.0232523	0.206414
M-HDL-CE	0.0120977	0.348848	0.230947	0.108658	0.65381	0.735875	-0.243608	-0.236466	-0.114181	-0.220934	-0.279637	-0.108296	-0.262166	-0.091611	-0.0994599	-0.0371162	-0.221987	-0.304317	-0.115247	-0.0671171	-0.0169808	-0.0221901	0.0199806	-0.116145	-0.209545	0.000729932	0.00767521	0.00211936	0.00364935	0.0225344	-0.00624052	-0.0365493	0.0341012	0.000102308	-0.073689	-0.0731629	-0.0701114	-0.0861179	-0.111697	-0.0312831	-0.0583407	-0.0314846	-0.0304205	0.153473	-0.113921	-0.173949	0.0574587	-0.049122	0.181987
M-HDL-FC	0.081808	0.458589	0.320581	0.200721	0.704366	0.795917	-0.20796	-0.200037	-0.0729628	-0.177984	-0.234496	-0.0709092	-0.229573	-0.0736689	-0.0797165	-0.0113339	-0.191783	-0.278417	-0.0810499	-0.05463	-0.00086575	-0.00373212	0.0427691	-0.0805755	-0.171766	0.0327906	0.016164	0.0256039	0.0307678	0.0561942	0.0468102	0.0237857	0.0751504	0.00860588	0.016789	0.0225299	0.0394644	0.0266518	-0.00477486	0.0844368	0.00164502	0.107262	0.106942	0.283008	0.00754052	-0.0639078	0.196272	0.0769133	0.297509
M-HDL-TG	0.815152	0.352418	0.293631	0.595916	-0.14984	0.103771	0.567181	0.574055	0.627521	0.602427	0.564751	0.641975	0.547144	0.674488	0.670904	0.698698	0.592745	0.546142	0.633185	0.679381	0.742606	0.746459	0.777819	0.739663	0.703558	0.762111	0.726174	0.766579	0.775442	0.792064	0.813391	0.796317	0.798652	0.719489	0.772899	0.76684	0.766583	0.657135	0.578847	0.748211	0.758339	0.516681	0.481794	0.45559	0.323822	0.292131	0.369885	0.710817	0.403443
S-HDL-P	0.34584	0.423405	0.40206	0.367499	0.294048	0.479681	-0.0661346	-0.0595789	0.0552247	-0.0551004	-0.120998	0.0647596	-0.0820908	0.115423	0.106094	0.158397	-0.0312685	-0.11154	0.0689562	0.142944	0.247168	0.242135	0.287149	0.145441	0.0561746	0.251899	0.26745	0.310516	0.311609	0.341901	0.278775	0.224266	0.342507	0.306625	0.320168	0.318007	0.321207	0.25692	0.196695	0.349346	0.327753	0.227502	0.210741	0.345838	0.057661	-0.0176873	0.248019	0.333088	0.342229
S-HDL-L	0.320602	0.431092	0.410503	0.359691	0.315428	0.496239	-0.0886203	-0.0820398	0.0333591	-0.0766474	-0.141437	0.0420126	-0.104761	0.091329	0.0821956	0.136036	-0.0538239	-0.134848	0.0477653	0.118412	0.221805	0.216747	0.262281	0.119772	0.0299923	0.227394	0.242367	0.286395	0.287563	0.318303	0.256125	0.203216	0.318581	0.28232	0.297201	0.295768	0.298377	0.241584	0.184762	0.329055	0.30246	0.219539	0.204377	0.345491	0.0550185	-0.0213997	0.248692	0.312235	0.345015
S-HDL-PL	0.307107	0.220019	0.120471	0.19033	0.29128	0.431426	0.000786407	0.00773058	0.131807	0.00173561	-0.085482	0.158499	-0.0135586	0.185711	0.176135	0.211267	0.0426437	-0.0346185	0.137267	0.215604	0.270751	0.266417	0.294267	0.181422	0.0921943	0.286772	0.292116	0.294365	0.293778	0.312747	0.247902	0.182252	0.327292	0.301176	0.259951	0.254986	0.264881	0.175537	0.110254	0.28178	0.283567	0.10954	0.0951503	0.144416	-0.00304267	-0.0491637	0.113515	0.236261	0.133086
S-HDL-C	0.161537	0.549506	0.610713	0.399283	0.35834	0.509594	-0.245232	-0.240177	-0.14847	-0.224589	-0.254918	-0.162466	-0.260369	-0.107302	-0.113892	-0.0460897	-0.225769	-0.300966	-0.128056	-0.0885175	0.0323328	0.0272255	0.0817434	-0.066126	-0.143664	0.0304087	0.0504996	0.124454	0.126897	0.163531	0.117761	0.0924269	0.148762	0.112063	0.172988	0.177785	0.17019	0.184522	0.162094	0.215298	0.151462	0.236127	0.229829	0.446815	0.0840632	-0.00469362	0.3098	0.22229	0.466668
S-HDL-CE	0.128353	0.55132	0.650881	0.406648	0.312533	0.451914	-0.266124	-0.262472	-0.187564	-0.248943	-0.264665	-0.212194	-0.278557	-0.148766	-0.15489	-0.0873012	-0.25836	-0.325837	-0.169508	-0.13212	-0.00418694	-0.00955908	0.0455011	-0.100504	-0.167798	-0.0158745	0.0128383	0.0932882	0.0954376	0.131553	0.0896213	0.0736846	0.109143	0.0803688	0.1479	0.152841	0.14306	0.167505	0.154267	0.183684	0.124777	0.236106	0.230399	0.465362	0.0830667	-0.00434557	0.305859	0.205478	0.485149
S-HDL-FC	0.249214	0.310973	0.196566	0.208323	0.418084	0.55659	-0.0643209	-0.0551393	0.0756087	-0.0382164	-0.122055	0.1142	-0.0851348	0.115233	0.108769	0.150838	-0.00124155	-0.0828479	0.0990848	0.13719	0.18524	0.182804	0.21405	0.110454	0.0152912	0.224893	0.202881	0.219927	0.221949	0.246133	0.195341	0.134415	0.270282	0.218143	0.218111	0.219016	0.223536	0.17791	0.121187	0.268735	0.218011	0.128952	0.121426	0.176621	0.0370735	-0.0224351	0.186492	0.209589	0.1896
S-HDL-TG	0.841778	0.138366	0.158114	0.472177	-0.408989	-0.190676	0.546724	0.550063	0.558847	0.555605	0.52045	0.591885	0.539704	0.635808	0.631188	0.611705	0.580023	0.576367	0.569237	0.644816	0.729445	0.73163	0.74015	0.730149	0.718831	0.722561	0.716854	0.748088	0.750549	0.758287	0.729969	0.677205	0.771651	0.733931	0.807425	0.792698	0.805272	0.621036	0.515931	0.769903	0.841763	0.432765	0.387972	0.296342	0.220296	0.192216	0.262281	0.796442	0.233603
XXL-VLDL-PL %	0.661488	0.453384	0.303335	0.564453	0.146278	0.382531	0.61105	0.62038	0.752589	0.625028	0.540929	0.746789	0.584756	0.694436	0.696847	0.74125	0.63993	0.556892	0.723584	0.686141	0.645896	0.65302	0.671906	0.660843	0.582515	0.737483	0.631341	0.651258	0.659935	0.679642	0.687566	0.649359	0.703544	0.611654	0.654663	0.660585	0.65039	0.629483	0.570956	0.679408	0.589082	0.490026	0.479012	0.399897	0.408183	0.360406	0.480318	0.523578	0.374925
XXL-VLDL-C %	0.163777	0.330868	0.287313	0.305945	0.0751251	0.182021	0.197445	0.213464	0.22443	0.387539	0.427188	0.293279	0.1462	0.20707	0.223977	0.274274	0.331373	0.307759	0.339716	0.154127	0.109564	0.12417	0.150345	0.232385	0.239052	0.214163	0.0633618	0.157686	0.176206	0.198659	0.330796	0.40364	0.215495	0.0737714	0.229347	0.249529	0.200715	0.382073	0.426196	0.262784	0.108667	0.343119	0.354972	0.327233	0.370369	0.339893	0.408124	0.174723	0.341353
XXL-VLDL-CE %	-0.0788042	0.247656	0.278233	0.18673	0.00662558	0.0411159	0.0335845	0.0439014	-0.000326569	0.202376	0.294592	0.0215933	-0.00644018	-0.0450297	-0.0266145	0.0142091	0.12105	0.133129	0.0913824	-0.103285	-0.132642	-0.119202	-0.0987035	0.00419971	0.0570544	-0.0626145	-0.18085	-0.0732259	-0.0564634	-0.0365228	0.103628	0.207703	-0.041989	-0.153189	0.0257628	0.0469883	0.0112079	0.207125	0.280129	0.0512325	-0.0958987	0.241383	0.260064	0.272916	0.30351	0.288399	0.316874	0.00562267	0.287826
XXL-VLDL-FC %	0.562472	0.217178	0.064587	0.320385	0.109611	0.299503	0.454632	0.468962	0.574442	0.52728	0.431019	0.677465	0.421561	0.618986	0.620186	0.646713	0.565193	0.492928	0.637706	0.615717	0.561813	0.567527	0.582084	0.563645	0.477633	0.654071	0.554636	0.540496	0.547524	0.556016	0.56205	0.509349	0.603949	0.515311	0.480875	0.480631	0.443506	0.43389	0.378357	0.494633	0.466362	0.268393	0.254647	0.158308	0.200281	0.170307	0.246409	0.389193	0.161531
XXL-VLDL-TG %	-0.436632	-0.482761	-0.373293	-0.512021	-0.130624	-0.324269	-0.434104	-0.451131	-0.518646	-0.595189	-0.590478	-0.571035	-0.381277	-0.478334	-0.493056	-0.553406	-0.555688	-0.500136	-0.599157	-0.431973	-0.381377	-0.396414	-0.42617	-0.488435	-0.459652	-0.506781	-0.337162	-0.424165	-0.443265	-0.470288	-0.584173	-0.627928	-0.495072	-0.337908	-0.490796	-0.510456	-0.466727	-0.607657	-0.616677	-0.531794	-0.360343	-0.514652	-0.519004	-0.458825	-0.496876	-0.449712	-0.561931	-0.390455	-0.457194
XL-VLDL-PL %	0.263356	0.726487	0.638183	0.657306	0.282077	0.486786	0.358282	0.366265	0.424365	0.423279	0.418044	0.41264	0.330179	0.300145	0.314794	0.455621	0.331995	0.218786	0.465076	0.254493	0.185515	0.197496	0.257793	0.249553	0.20165	0.302837	0.150479	0.224726	0.246322	0.292652	0.419423	0.502947	0.283317	0.122629	0.338278	0.37163	0.328814	0.572909	0.634788	0.396293	0.133145	0.593384	0.607602	0.630432	0.616422	0.602509	0.582289	0.235794	0.702346
XL-VLDL-C %	-0.57134	-0.0697173	-0.0492219	-0.236235	0.0224577	-0.119369	-0.193718	-0.192835	-0.257156	-0.120571	-0.0334879	-0.272298	-0.203968	-0.440869	-0.41663	-0.397378	-0.18722	-0.142205	-0.244144	-0.510936	-0.603547	-0.589557	-0.601301	-0.425319	-0.333748	-0.526026	-0.649543	-0.582486	-0.570747	-0.554348	-0.432107	-0.321648	-0.562498	-0.633142	-0.376853	-0.346104	-0.328036	-0.115648	-0.00817105	-0.312019	-0.53365	-0.0271414	0.0111899	-0.0576321	0.187925	0.221192	0.0895291	-0.372391	-0.0360385
XL-VLDL-CE %	-0.530441	-0.291178	-0.226664	-0.379476	-0.15349	-0.326913	-0.200248	-0.202564	-0.295586	-0.15293	-0.0608564	-0.31304	-0.200542	-0.411973	-0.39457	-0.429972	-0.185204	-0.09349	-0.300482	-0.463704	-0.519782	-0.510082	-0.542114	-0.366701	-0.255983	-0.495006	-0.555707	-0.516283	-0.512613	-0.514843	-0.440277	-0.361459	-0.525739	-0.532473	-0.383941	-0.369492	-0.340366	-0.242201	-0.167493	-0.361683	-0.451644	-0.190794	-0.164061	-0.23293	-0.0211413	0.012056	-0.0975361	-0.363408	-0.240391
XL-VLDL-FC %	-0.438157	0.326417	0.258309	0.078597	0.313876	0.266578	-0.113782	-0.108326	-0.106415	-0.0272575	0.0225755	-0.112825	-0.135757	-0.334877	-0.308255	-0.206452	-0.128466	-0.175065	-0.0684875	-0.409216	-0.532261	-0.515984	-0.489433	-0.375478	-0.349547	-0.393375	-0.578273	-0.491714	-0.470838	-0.430181	-0.27085	-0.145479	-0.430076	-0.581784	-0.231937	-0.184347	-0.18966	0.140781	0.26834	-0.117593	-0.484565	0.265495	0.310785	0.258824	0.488989	0.512401	0.378801	-0.25164	0.32328
XL-VLDL-TG %	0.453613	-0.201415	-0.190428	-0.0131088	-0.143114	-0.0797649	0.0762373	0.0720898	0.107122	-0.0191893	-0.0975465	0.122884	0.0971718	0.325163	0.29714	0.222301	0.0786443	0.0820683	0.0769547	0.406999	0.517616	0.500248	0.485492	0.331388	0.26719	0.399219	0.572544	0.48077	0.461449	0.427718	0.266449	0.132359	0.438066	0.567316	0.244842	0.203159	0.202704	-0.0910934	-0.21697	0.159468	0.469988	-0.184699	-0.226537	-0.176634	-0.397439	-0.423594	-0.293852	0.276229	-0.224347
L-VLDL-PL %	0.487689	0.723001	0.712476	0.726144	0.237072	0.476407	0.182315	0.190655	0.258881	0.250307	0.236877	0.261023	0.15485	0.267055	0.267717	0.372923	0.188492	0.0936375	0.302475	0.260572	0.327901	0.331413	0.411658	0.28988	0.210061	0.383468	0.316514	0.400313	0.416482	0.460315	0.518108	0.540619	0.456856	0.323773	0.455155	0.468254	0.429373	0.512778	0.498324	0.48832	0.36118	0.559699	0.545743	0.689584	0.394839	0.332018	0.516336	0.471575	0.719884
L-VLDL-C %	-0.418279	0.0108301	-0.0100324	-0.108107	-0.00359059	-0.108173	0.00872236	0.0111476	-0.0384539	0.0840518	0.158818	-0.0559635	-0.00650437	-0.237302	-0.21174	-0.181557	0.0107873	0.0375934	-0.0316339	-0.312549	-0.456665	-0.436355	-0.447617	-0.226003	-0.13252	-0.338844	-0.523199	-0.437165	-0.419466	-0.395171	-0.237846	-0.11411	-0.399587	-0.516378	-0.206187	-0.171332	-0.145453	0.0671878	0.168624	-0.136777	-0.399379	0.145255	0.181558	0.0658876	0.356217	0.390297	0.233613	-0.223976	0.0702736
L-VLDL-CE %	-0.634817	-0.176115	-0.142154	-0.335711	-0.0367638	-0.218576	-0.249777	-0.252178	-0.332271	-0.205724	-0.113208	-0.362812	-0.250689	-0.498732	-0.478636	-0.472995	-0.270238	-0.211607	-0.340843	-0.557076	-0.656948	-0.643468	-0.665009	-0.469316	-0.353804	-0.602459	-0.70511	-0.641743	-0.631668	-0.619306	-0.498618	-0.382031	-0.635689	-0.686421	-0.439184	-0.412742	-0.372487	-0.209946	-0.108473	-0.38723	-0.57133	-0.0871654	-0.0522612	-0.111244	0.11639	0.156991	0.00545566	-0.399726	-0.112677
L-VLDL-FC %	0.595998	0.492668	0.353674	0.614103	0.0667001	0.286179	0.683719	0.69561	0.773518	0.758722	0.710284	0.807157	0.64893	0.702639	0.715158	0.776099	0.740823	0.662292	0.811879	0.66288	0.555566	0.572276	0.599016	0.658911	0.60153	0.70928	0.509963	0.56554	0.584431	0.614658	0.705367	0.72058	0.642135	0.47922	0.626586	0.646486	0.607384	0.720589	0.70854	0.664814	0.478129	0.604756	0.603829	0.467659	0.5971	0.57624	0.578006	0.484665	0.484135
L-VLDL-TG %	0.315424	-0.200389	-0.176093	-0.074125	-0.0647029	-0.0159478	-0.0500941	-0.0549133	-0.0220026	-0.147268	-0.221201	-0.00531004	-0.0268017	0.183378	0.15647	0.0942264	-0.0534192	-0.0540089	-0.0430263	0.263533	0.396238	0.374249	0.363507	0.167438	0.0923736	0.25837	0.468021	0.355971	0.33328	0.296009	0.116717	-0.0193534	0.302072	0.458714	0.102137	0.0620066	0.0460088	-0.203177	-0.308508	0.0207015	0.328945	-0.296443	-0.331609	-0.24834	-0.477734	-0.497155	-0.379231	0.118964	-0.26153
M-VLDL-PL %	-0.538372	0.341867	0.370257	0.0204843	0.388413	0.313137	-0.495963	-0.492506	-0.463159	-0.437284	-0.397991	-0.485627	-0.511075	-0.624475	-0.610045	-0.51509	-0.519539	-0.563174	-0.452517	-0.663796	-0.707448	-0.698269	-0.655393	-0.628605	-0.624636	-0.614479	-0.732388	-0.637729	-0.621248	-0.567354	-0.470818	-0.376872	-0.578315	-0.708098	-0.374143	-0.334521	-0.305994	-0.07132	0.0236677	-0.250825	-0.568681	0.188498	0.22377	0.328374	0.299023	0.277011	0.327914	-0.239766	0.363835
M-VLDL-C %	-0.422165	0.368609	0.308093	0.107221	0.338152	0.279895	-0.15131	-0.146201	-0.160311	-0.0552235	0.0104042	-0.168625	-0.173492	-0.34504	-0.323277	-0.230586	-0.172984	-0.206073	-0.130429	-0.407896	-0.515111	-0.499345	-0.466109	-0.363624	-0.327309	-0.396633	-0.564051	-0.483571	-0.459524	-0.42012	-0.232541	-0.0895379	-0.42182	-0.592499	-0.266556	-0.221903	-0.222765	0.0862922	0.210262	-0.161434	-0.50337	0.285707	0.326658	0.342794	0.466982	0.484852	0.377371	-0.2332	0.400992
M-VLDL-CE %	-0.602337	0.224905	0.192242	-0.0621459	0.31822	0.202022	-0.288458	-0.285905	-0.316715	-0.209397	-0.134964	-0.331821	-0.303056	-0.498187	-0.477528	-0.395156	-0.322113	-0.339518	-0.294035	-0.557297	-0.665534	-0.652036	-0.626074	-0.524035	-0.475263	-0.56775	-0.70804	-0.642656	-0.622262	-0.58959	-0.415445	-0.271556	-0.599128	-0.734753	-0.449245	-0.407176	-0.404047	-0.101464	0.0322819	-0.354192	-0.6644	0.110698	0.154749	0.18763	0.318203	0.350094	0.210218	-0.410551	0.253707
M-VLDL-FC %	0.861663	0.49221	0.38504	0.683377	0.0127814	0.27335	0.591677	0.602349	0.687508	0.649345	0.590908	0.723892	0.562316	0.713238	0.713171	0.740503	0.655433	0.592416	0.712961	0.710938	0.735024	0.741951	0.770396	0.746177	0.679413	0.809307	0.716778	0.76912	0.780662	0.803591	0.823233	0.781715	0.842363	0.718019	0.831224	0.833365	0.816336	0.761389	0.673899	0.86035	0.782991	0.646707	0.618177	0.543892	0.468016	0.404559	0.577981	0.811188	0.494437
M-VLDL-TG %	0.458787	-0.378105	-0.329622	-0.0953748	-0.361854	-0.298669	0.219221	0.214229	0.221549	0.12613	0.0626705	0.232479	0.240946	0.409104	0.387797	0.291536	0.242024	0.27771	0.194047	0.470243	0.570148	0.554921	0.51884	0.425393	0.393191	0.451587	0.616796	0.530327	0.506658	0.462717	0.284798	0.145582	0.465791	0.636707	0.294984	0.249505	0.244912	-0.0617707	-0.184491	0.182267	0.533442	-0.278435	-0.319867	-0.352198	-0.453556	-0.464273	-0.382435	0.24276	-0.408607
S-VLDL-PL %	-0.272835	-0.268434	-0.311454	-0.411559	0.176106	-0.0146705	-0.335425	-0.34102	-0.326766	-0.399314	-0.402896	-0.376818	-0.319848	-0.418788	-0.422442	-0.455579	-0.412829	-0.374135	-0.450878	-0.40645	-0.362517	-0.363848	-0.382074	-0.349136	-0.317534	-0.383977	-0.359048	-0.396118	-0.400294	-0.400267	-0.434286	-0.45518	-0.383967	-0.36702	-0.242105	-0.244228	-0.111321	-0.304094	-0.350593	-0.182666	-0.213876	-0.208736	-0.213556	-0.194413	-0.235232	-0.249599	-0.172436	-0.0641828	-0.295597
S-VLDL-C %	-0.486385	0.380096	0.340866	0.117021	0.312278	0.268895	-0.139991	-0.13659	-0.141295	-0.0747505	-0.0259745	-0.154937	-0.155466	-0.330272	-0.308364	-0.210318	-0.167158	-0.217432	-0.102631	-0.391553	-0.52538	-0.511937	-0.483644	-0.401301	-0.385632	-0.406665	-0.563149	-0.495494	-0.47565	-0.438272	-0.282968	-0.153348	-0.450253	-0.586196	-0.295571	-0.246471	-0.273718	0.106358	0.255838	-0.191403	-0.557764	0.266246	0.317747	0.302117	0.515145	0.54826	0.381279	-0.346054	0.396028
S-VLDL-CE %	-0.52892	0.314279	0.295196	0.0690764	0.252552	0.20113	-0.139581	-0.137128	-0.154658	-0.0784629	-0.0242475	-0.168105	-0.152364	-0.331267	-0.309755	-0.216587	-0.166693	-0.209265	-0.111096	-0.391779	-0.532026	-0.519429	-0.494758	-0.411003	-0.388324	-0.424352	-0.568143	-0.508388	-0.490249	-0.457518	-0.306035	-0.17357	-0.47696	-0.593274	-0.348481	-0.301977	-0.338393	0.0463287	0.204041	-0.263639	-0.597102	0.195554	0.248148	0.233757	0.458937	0.503061	0.303086	-0.423272	0.337783
S-VLDL-FC %	0.165285	0.503484	0.372292	0.336434	0.461883	0.497873	-0.0476288	-0.0410138	0.0474709	-0.0113184	-0.0376195	0.0352088	-0.0681413	-0.0715919	-0.065276	-0.0132086	-0.0552903	-0.116944	0.0177372	-0.0870205	-0.065978	-0.0584749	-0.0287808	-0.0279742	-0.0710779	0.0257349	-0.0824747	-0.0157828	-0.00147528	0.0346101	0.0895452	0.0962247	0.0774772	-0.069274	0.280055	0.308847	0.362348	0.417781	0.391391	0.435831	0.129421	0.526406	0.528266	0.522518	0.467854	0.399858	0.600548	0.431188	0.461741
S-VLDL-TG %	0.555117	-0.327823	-0.2772	-0.0318506	-0.360099	-0.277432	0.217241	0.214815	0.214715	0.16347	0.11582	0.237883	0.230001	0.426853	0.40524	0.310553	0.260437	0.305077	0.20046	0.486799	0.615456	0.60199	0.575932	0.486775	0.465465	0.497122	0.653072	0.591634	0.572084	0.53321	0.381439	0.253842	0.541682	0.678731	0.355915	0.306341	0.306685	-0.0388536	-0.179304	0.236902	0.617109	-0.219827	-0.270465	-0.260998	-0.462943	-0.492969	-0.342952	0.369647	-0.334822
XS-VLDL-PL %	-0.039421	0.509346	0.597982	0.296594	0.415256	0.492318	-0.351228	-0.349298	-0.305309	-0.326252	-0.311926	-0.340845	-0.361382	-0.275573	-0.282045	-0.222149	-0.36881	-0.409662	-0.308229	-0.259239	-0.155969	-0.161758	-0.107427	-0.246269	-0.297329	-0.176804	-0.138551	-0.0983133	-0.0950778	-0.0695926	-0.0730601	-0.06091	-0.0852636	-0.114054	-0.122704	-0.121048	-0.125838	-0.106955	-0.107756	-0.0930253	-0.112115	0.0960615	0.0933771	0.42115	-0.0644062	-0.154127	0.180514	0.0278437	0.4497
XS-VLDL-C %	-0.538197	-0.159383	-0.225974	-0.275767	0.00901437	-0.123767	0.0066117	0.00540505	-0.032581	0.017164	0.047464	-0.0332524	0.00849854	-0.172017	-0.154939	-0.133515	-0.0102714	-0.00916608	-0.012294	-0.217946	-0.395085	-0.385243	-0.409126	-0.273005	-0.226877	-0.321361	-0.421971	-0.431776	-0.424861	-0.425316	-0.331932	-0.247022	-0.43729	-0.464719	-0.389179	-0.360468	-0.38549	-0.118739	0.0109442	-0.361197	-0.543281	-0.0986357	-0.0486103	-0.228445	0.241781	0.337548	-0.0298789	-0.569508	-0.141691
XS-VLDL-CE %	-0.46161	-0.228523	-0.288278	-0.274382	-0.105185	-0.23416	0.0808275	0.0776729	0.0191986	0.0741002	0.104484	0.0213448	0.0892132	-0.103566	-0.088152	-0.0739499	0.0460814	0.0522788	0.0377775	-0.145146	-0.314546	-0.305872	-0.33251	-0.199611	-0.14565	-0.258791	-0.339912	-0.361434	-0.355908	-0.361711	-0.272472	-0.189964	-0.376843	-0.389609	-0.327994	-0.303642	-0.329539	-0.0911933	0.030125	-0.32018	-0.46439	-0.0991429	-0.0571465	-0.262589	0.224542	0.340693	-0.0985364	-0.512418	-0.177697
XS-VLDL-FC %	-0.289886	0.282567	0.259932	-0.00113471	0.481234	0.465555	-0.327058	-0.319187	-0.235348	-0.257948	-0.25844	-0.246793	-0.353378	-0.290926	-0.285432	-0.259369	-0.250651	-0.269582	-0.226998	-0.304983	-0.320134	-0.316533	-0.303793	-0.302358	-0.336999	-0.255565	-0.322988	-0.273512	-0.269069	-0.247347	-0.242067	-0.239817	-0.234658	-0.287321	-0.238661	-0.223696	-0.217726	-0.122708	-0.0943535	-0.160014	-0.293058	-0.00898645	0.0214745	0.135831	0.0447549	-0.0411457	0.270425	-0.20133	0.141477
XS-VLDL-TG %	0.686969	-0.163382	-0.1388	0.124074	-0.311812	-0.205427	0.244385	0.244603	0.260379	0.214519	0.167496	0.286188	0.248787	0.40904	0.392894	0.323292	0.27884	0.306514	0.237951	0.453295	0.59589	0.588171	0.57696	0.513151	0.493581	0.521319	0.615815	0.599907	0.589102	0.571003	0.458228	0.345085	0.597601	0.652019	0.567193	0.530685	0.565098	0.227601	0.0739584	0.510588	0.750062	0.0614933	0.0041961	-0.0142773	-0.228278	-0.278965	-0.079168	0.675865	-0.138385
IDL-PL %	-0.470013	-0.272042	-0.1442	-0.47286	0.157498	0.0438001	-0.646443	-0.645786	-0.638411	-0.631298	-0.629039	-0.608823	-0.645265	-0.530069	-0.539561	-0.544193	-0.60057	-0.581878	-0.608129	-0.503096	-0.436692	-0.446384	-0.436792	-0.528894	-0.545795	-0.497107	-0.406037	-0.434924	-0.445352	-0.449691	-0.525016	-0.553904	-0.461785	-0.384552	-0.575755	-0.592453	-0.59358	-0.647078	-0.636762	-0.606317	-0.447813	-0.608096	-0.605882	-0.386264	-0.646073	-0.673477	-0.50776	-0.490967	-0.336321
IDL-C %	-0.106872	0.32417	0.280203	0.28883	0.059896	0.140398	0.323528	0.323703	0.322442	0.333053	0.35532	0.281684	0.317082	0.209678	0.223723	0.278252	0.302962	0.265257	0.341333	0.168704	0.043156	0.0515514	0.0559053	0.120029	0.126173	0.111651	0.0185489	0.049455	0.0587685	0.0701937	0.155548	0.234281	0.0364473	-0.00453897	0.00299606	0.0281552	-0.0371026	0.231294	0.338408	0.00370888	-0.154636	0.198171	0.23933	0.169059	0.425125	0.47193	0.266637	-0.282394	0.289203
IDL-CE %	0.129821	0.144499	0.0849287	0.280962	-0.189722	-0.0749107	0.556038	0.554939	0.539207	0.541985	0.545582	0.514691	0.556084	0.465352	0.476318	0.500641	0.538664	0.514083	0.555637	0.432775	0.310675	0.318237	0.30726	0.385145	0.399219	0.360209	0.287084	0.296202	0.301912	0.301071	0.360956	0.411281	0.271517	0.257239	0.21698	0.23082	0.167984	0.343815	0.412072	0.179338	0.104918	0.200072	0.224289	0.0604084	0.388857	0.458835	0.171162	-0.107642	0.149767
IDL-FC %	-0.539852	0.394404	0.435765	0.00743099	0.578465	0.508188	-0.563113	-0.560089	-0.528078	-0.504963	-0.458	-0.566416	-0.57874	-0.613734	-0.606827	-0.537379	-0.56673	-0.593345	-0.521005	-0.632883	-0.630395	-0.628762	-0.590653	-0.627768	-0.646259	-0.588634	-0.631546	-0.574839	-0.566636	-0.536954	-0.48329	-0.421362	-0.545802	-0.607957	-0.500287	-0.476396	-0.479025	-0.291272	-0.214195	-0.412091	-0.590387	-0.0370414	-0.00400084	0.227748	0.017818	-0.039548	0.171802	-0.375788	0.294332
IDL-TG %	0.329969	-0.230126	-0.241669	-0.0944185	-0.146477	-0.178804	-0.0520719	-0.0526038	-0.0540753	-0.069744	-0.0941853	-0.0250721	-0.0457106	0.0174139	0.00672292	-0.0488138	-0.0506027	-0.0190725	-0.0874566	0.0489924	0.1529	0.148142	0.138801	0.111305	0.112613	0.106015	0.165949	0.146624	0.141149	0.13105	0.0715669	-9.43234e-05	0.172159	0.182819	0.259374	0.239457	0.310039	0.0434452	-0.0759667	0.270612	0.37332	0.0600989	0.0146607	-0.0108561	-0.165233	-0.202069	-0.0596076	0.533081	-0.163287
L-LDL-PL %	-0.309615	-0.844408	-0.925632	-0.792636	-0.142875	-0.325747	-0.204221	-0.207097	-0.221169	-0.246703	-0.281137	-0.172508	-0.187568	-0.129435	-0.139497	-0.219828	-0.172958	-0.122293	-0.229049	-0.0968241	-0.115712	-0.124193	-0.175	-0.164497	-0.148586	-0.180946	-0.0864526	-0.199058	-0.216305	-0.263381	-0.349234	-0.413895	-0.247925	-0.11543	-0.40113	-0.429212	-0.413002	-0.581221	-0.611612	-0.471403	-0.231267	-0.747654	-0.752035	-0.867446	-0.656806	-0.584733	-0.776995	-0.472332	-0.891768
L-LDL-C %	0.0459137	0.678256	0.78745	0.610908	0.0823387	0.25645	0.170107	0.171608	0.182847	0.202522	0.242745	0.121794	0.15632	0.116924	0.127031	0.204568	0.161529	0.114331	0.213575	0.0841365	0.0595915	0.0653749	0.102652	0.0920447	0.0795014	0.106376	0.0391503	0.138335	0.149348	0.182857	0.247539	0.321173	0.134276	0.0737323	0.148334	0.172045	0.104579	0.355114	0.442798	0.160198	0.00137402	0.42264	0.450886	0.564203	0.481668	0.449562	0.52484	0.00407043	0.668254
L-LDL-CE %	0.351534	0.778386	0.873089	0.822284	0.00260833	0.266361	0.366416	0.369122	0.394323	0.398939	0.424681	0.334901	0.349525	0.344476	0.35253	0.431059	0.359791	0.303249	0.419021	0.31636	0.321165	0.327175	0.37127	0.345219	0.32108	0.367585	0.299007	0.406583	0.41876	0.456438	0.51301	0.569284	0.412958	0.336429	0.435108	0.45468	0.393033	0.578759	0.624336	0.440044	0.297484	0.601518	0.612201	0.712484	0.564669	0.515253	0.63976	0.301181	0.783679
L-LDL-FC %	-0.869999	-0.608059	-0.624088	-0.860761	0.141847	-0.163872	-0.605047	-0.609427	-0.657445	-0.621097	-0.59676	-0.633047	-0.588924	-0.668129	-0.667405	-0.711218	-0.604982	-0.552095	-0.654602	-0.664707	-0.737251	-0.74124	-0.782175	-0.730154	-0.687547	-0.763172	-0.720484	-0.798038	-0.807549	-0.838721	-0.847446	-0.831699	-0.829999	-0.745842	-0.868882	-0.869255	-0.854265	-0.794029	-0.720328	-0.858709	-0.81502	-0.707738	-0.674273	-0.69305	-0.477756	-0.412286	-0.595053	-0.830114	-0.648274
L-LDL-TG %	0.205185	-0.124916	-0.19154	-0.0892415	0.0220062	-0.0462273	-0.0536933	-0.0538062	-0.0593911	-0.061146	-0.0769265	-0.0311922	-0.0493892	-0.0579749	-0.0622981	-0.0905504	-0.0774461	-0.0598601	-0.095934	-0.0441031	0.00985211	0.00943925	0.00598905	0.00903931	0.0147427	0.0017428	0.0112113	-0.0157816	-0.014979	-0.0173841	-0.0233138	-0.0579257	0.0303145	-0.00544908	0.156775	0.151222	0.227575	0.0510029	-0.0332529	0.207254	0.197029	0.121577	0.0883665	0.0464403	-0.0365736	-0.0577073	0.0127411	0.433854	-0.0700233
M-LDL-PL %	-0.149147	-0.779084	-0.908683	-0.66003	-0.206094	-0.364385	-0.00641393	-0.0102399	-0.0371308	-0.0597886	-0.0969127	0.0122486	0.0133543	0.0269328	0.0191435	-0.0604609	0.000879732	0.0470978	-0.05288	0.053316	0.0138017	0.00817187	-0.0448342	-0.00693557	0.0170661	-0.0359018	0.0335459	-0.0809007	-0.0946318	-0.140271	-0.199468	-0.254174	-0.116982	-0.0126344	-0.223952	-0.247408	-0.223245	-0.388352	-0.427574	-0.282512	-0.0891005	-0.550365	-0.56021	-0.74815	-0.46878	-0.384542	-0.64669	-0.286245	-0.784427
M-LDL-C %	0.0309647	0.705663	0.846128	0.598144	0.139612	0.30435	0.0206362	0.0238338	0.0492135	0.0692791	0.108995	-0.00618475	0.00208381	-0.00128001	0.00709716	0.0835976	0.0298289	-0.0158326	0.0820968	-0.029001	-0.0194676	-0.0147316	0.0292465	-0.00176494	-0.0227824	0.024574	-0.0359099	0.0785447	0.0894337	0.128459	0.179606	0.240561	0.0873185	0.01786	0.127892	0.150633	0.0953642	0.317306	0.388469	0.157967	-0.00526351	0.431957	0.455393	0.621462	0.436481	0.374159	0.564219	0.0709103	0.696675
M-LDL-CE %	0.207251	0.790956	0.928405	0.726403	0.122176	0.32895	0.105701	0.109492	0.140778	0.155315	0.189463	0.0851543	0.0854435	0.0959987	0.102901	0.184341	0.106356	0.0538257	0.165316	0.0714544	0.106873	0.111724	0.163992	0.118101	0.0907583	0.148883	0.0887518	0.208027	0.220517	0.263437	0.316657	0.372131	0.226782	0.140362	0.288355	0.309555	0.264465	0.446128	0.493395	0.320745	0.156926	0.559223	0.571031	0.750293	0.493271	0.417727	0.647754	0.267584	0.7991
M-LDL-FC %	-0.456125	-0.805442	-0.910374	-0.822465	-0.0773676	-0.321612	-0.224573	-0.228872	-0.265322	-0.269829	-0.289724	-0.218917	-0.204294	-0.235163	-0.238976	-0.316559	-0.213703	-0.157855	-0.27494	-0.218627	-0.288504	-0.292996	-0.35085	-0.289422	-0.256076	-0.322697	-0.269911	-0.380697	-0.394117	-0.437544	-0.486828	-0.525232	-0.413783	-0.311132	-0.502929	-0.519025	-0.496986	-0.588291	-0.588229	-0.535844	-0.390716	-0.682949	-0.673773	-0.843327	-0.511452	-0.425924	-0.685889	-0.543904	-0.840649
M-LDL-TG %	0.198126	0.00808306	-0.0409248	-0.0044083	0.110746	0.0632632	-0.0594767	-0.0598572	-0.0660057	-0.0644456	-0.0707201	-0.0525052	-0.0562837	-0.0807326	-0.0839665	-0.0919124	-0.0997258	-0.0895967	-0.108227	-0.0715818	-0.00833442	-0.00846714	0.000270353	-0.0119555	-0.00958874	-0.0149966	-0.00932291	-0.0308194	-0.028174	-0.0242616	-0.0191341	-0.0400161	0.0147959	-0.0308454	0.140705	0.137897	0.211236	0.059859	-0.013303	0.19395	0.165413	0.140694	0.108898	0.126499	-0.0333391	-0.063946	0.0411638	0.41111	0.034926
S-LDL-PL %	-0.206236	-0.767999	-0.908196	-0.707019	-0.107122	-0.276656	-0.0783389	-0.0810826	-0.0992109	-0.121887	-0.161857	-0.0432638	-0.0613907	-0.0320962	-0.0403045	-0.116701	-0.0621025	-0.0162797	-0.113403	-0.00447732	-0.0428146	-0.0488108	-0.0989386	-0.0698607	-0.0531645	-0.0890972	-0.0206882	-0.14244	-0.15626	-0.200717	-0.263131	-0.321375	-0.173779	-0.0720389	-0.310535	-0.335343	-0.310119	-0.481835	-0.522327	-0.366186	-0.161423	-0.623924	-0.631418	-0.788996	-0.540892	-0.464448	-0.691249	-0.359824	-0.806001
S-LDL-C %	-0.0122361	0.701094	0.85424	0.586924	0.127696	0.265161	-0.0386056	-0.0365049	-0.0217632	0.00541134	0.0541983	-0.0824832	-0.0543757	-0.0865772	-0.0774648	0.001604	-0.0460295	-0.0907467	0.00685555	-0.115967	-0.101217	-0.0962015	-0.050506	-0.0774427	-0.090195	-0.058506	-0.119363	0.00347771	0.0154897	0.0567863	0.118418	0.189504	0.0161796	-0.0613745	0.110101	0.136647	0.0909532	0.324871	0.401425	0.154911	-0.0418239	0.477017	0.49985	0.665746	0.479438	0.420917	0.593259	0.0986101	0.723947
S-LDL-CE %	0.126844	0.752868	0.905449	0.667651	0.128441	0.298295	0.0140568	0.0164765	0.0370701	0.0565479	0.0994282	-0.0241444	-0.00252321	-0.0136093	-0.00698124	0.0739511	-0.000680911	-0.0493369	0.0563418	-0.0368945	0.0062881	0.0102451	0.0628416	0.0132893	-0.00751567	0.0393472	-0.00973254	0.108964	0.121007	0.16286	0.21835	0.279777	0.125357	0.044131	0.216711	0.239159	0.201733	0.386664	0.439681	0.256388	0.0827599	0.53347	0.54545	0.738081	0.469555	0.399136	0.614582	0.233886	0.777478
S-LDL-FC %	-0.389465	-0.732459	-0.8499	-0.730498	-0.0987698	-0.314469	-0.128269	-0.131043	-0.160032	-0.162435	-0.186475	-0.108725	-0.112479	-0.143607	-0.144704	-0.216819	-0.103909	-0.054979	-0.160363	-0.134982	-0.224271	-0.225788	-0.283452	-0.20005	-0.167169	-0.235287	-0.214255	-0.308585	-0.31905	-0.35612	-0.391615	-0.42408	-0.330726	-0.252993	-0.405512	-0.416735	-0.401001	-0.459872	-0.454826	-0.429499	-0.325121	-0.571224	-0.558858	-0.765135	-0.383248	-0.30123	-0.563608	-0.475783	-0.759209
S-LDL-TG %	0.587538	0.0652146	0.00317305	0.237206	-0.0901939	-0.0133951	0.344744	0.345391	0.349015	0.333718	0.309087	0.360398	0.344786	0.351829	0.348429	0.332456	0.319517	0.324164	0.307055	0.359288	0.418175	0.419774	0.424564	0.422468	0.417133	0.417776	0.410565	0.392666	0.395252	0.396198	0.38917	0.346794	0.433166	0.38772	0.5169	0.507231	0.564207	0.361835	0.257004	0.532426	0.55059	0.294517	0.25081	0.197856	0.0796367	0.0488925	0.14288	0.672845	0.0930077
XL-HDL-PL %	-0.303049	-0.03657	-0.0812453	-0.290261	0.496094	0.38197	-0.573901	-0.569665	-0.527233	-0.530986	-0.533675	-0.505679	-0.584524	-0.46446	-0.474271	-0.451186	-0.564068	-0.586099	-0.524215	-0.435325	-0.354231	-0.362142	-0.333667	-0.446886	-0.486091	-0.390318	-0.327585	-0.355379	-0.356781	-0.360416	-0.363163	-0.367447	-0.34287	-0.341467	-0.43048	-0.437596	-0.420221	-0.46719	-0.475367	-0.40432	-0.352253	-0.324973	-0.327646	-0.10803	-0.404084	-0.438873	-0.271104	-0.26478	-0.113042
XL-HDL-C %	0.148801	-0.0541222	-0.00867515	0.151212	-0.459118	-0.417844	0.452991	0.44631	0.394905	0.389992	0.399451	0.359879	0.470592	0.316566	0.3258	0.295644	0.421007	0.452754	0.373486	0.289926	0.207872	0.214532	0.179255	0.297768	0.34778	0.231884	0.184889	0.200721	0.199956	0.199633	0.195228	0.201625	0.179603	0.197507	0.286786	0.294101	0.291204	0.333196	0.351118	0.266086	0.215132	0.222544	0.229979	0.0134834	0.332085	0.37551	0.184584	0.143602	0.0123381
XL-HDL-CE %	0.150065	-0.0699293	-0.0306876	0.130543	-0.450144	-0.415646	0.456138	0.44975	0.396175	0.39782	0.409535	0.363304	0.472872	0.306751	0.316947	0.289715	0.42052	0.453896	0.370954	0.27695	0.199014	0.206229	0.171546	0.295123	0.348744	0.225256	0.173872	0.187298	0.187082	0.185931	0.187471	0.196095	0.1696	0.182486	0.29498	0.30341	0.305965	0.346831	0.364329	0.279994	0.217386	0.215802	0.221632	0.00192667	0.319549	0.36341	0.171617	0.15556	-0.00916136
XL-HDL-FC %	0.00686305	0.0583179	0.0999014	0.115994	-0.125921	-0.0858012	0.0380438	0.0351178	0.0349558	0.00233977	-0.00472094	0.017397	0.0464512	0.0867476	0.0822493	0.0612867	0.049465	0.0491543	0.0504669	0.10186	0.0706688	0.0680006	0.0591109	0.0453812	0.0360429	0.0568527	0.0806491	0.0907148	0.0870383	0.089756	0.0560496	0.0448137	0.0673407	0.101268	-0.0185376	-0.0243401	-0.0507719	-0.0442148	-0.0388858	-0.0537918	0.0091021	0.0558814	0.0647859	0.0545863	0.10004	0.105663	0.0775233	-0.0498038	0.104199
XL-HDL-TG %	0.674307	0.371094	0.366931	0.603964	-0.21759	0.0761191	0.552273	0.562896	0.606529	0.636658	0.603167	0.665763	0.522701	0.669924	0.672739	0.708319	0.644197	0.597014	0.683727	0.657466	0.649797	0.656308	0.687249	0.667934	0.617948	0.71202	0.630709	0.682814	0.69323	0.711715	0.748813	0.740633	0.722233	0.630675	0.62885	0.629134	0.561228	0.60056	0.567022	0.602813	0.590444	0.453602	0.43571	0.390793	0.344557	0.315322	0.379329	0.511648	0.42504
L-HDL-PL %	0.466391	0.300607	0.421283	0.487332	-0.299579	-0.067388	0.246804	0.247198	0.291176	0.222357	0.19556	0.258286	0.243912	0.328267	0.323303	0.355479	0.242019	0.20181	0.284476	0.338398	0.414683	0.41324	0.441806	0.372852	0.342973	0.399061	0.41458	0.479073	0.47965	0.507841	0.45745	0.434338	0.469923	0.464963	0.527326	0.525485	0.525624	0.474665	0.439901	0.498069	0.498323	0.40736	0.38766	0.445914	0.255913	0.211829	0.343952	0.470086	0.382851
L-HDL-C %	-0.644489	-0.38214	-0.469697	-0.624146	0.327392	0.0334204	-0.39212	-0.397181	-0.445561	-0.416974	-0.390164	-0.444987	-0.376128	-0.502109	-0.499531	-0.538985	-0.42851	-0.380625	-0.475556	-0.504501	-0.575073	-0.576769	-0.61356	-0.552427	-0.514592	-0.584884	-0.565495	-0.646182	-0.651887	-0.68196	-0.665444	-0.649139	-0.65777	-0.609305	-0.681989	-0.68133	-0.654873	-0.63169	-0.590437	-0.651109	-0.639402	-0.519791	-0.495991	-0.520824	-0.35381	-0.308405	-0.434734	-0.600842	-0.479809
L-HDL-CE %	-0.577251	-0.529721	-0.592538	-0.65505	0.0985051	-0.178534	-0.28891	-0.295382	-0.364526	-0.327209	-0.304119	-0.351887	-0.26718	-0.387447	-0.386416	-0.440951	-0.32191	-0.266377	-0.380153	-0.385466	-0.46326	-0.466141	-0.511897	-0.446257	-0.400776	-0.490242	-0.451408	-0.54024	-0.548987	-0.586555	-0.586984	-0.579814	-0.5706	-0.492746	-0.616891	-0.622465	-0.612029	-0.604703	-0.565465	-0.623759	-0.550058	-0.548505	-0.529498	-0.6132	-0.369969	-0.297885	-0.520783	-0.581788	-0.578044
L-HDL-FC %	-0.59915	-0.0909913	-0.201331	-0.443297	0.604286	0.341193	-0.45156	-0.453482	-0.458991	-0.452022	-0.425317	-0.478926	-0.447576	-0.559258	-0.554815	-0.562169	-0.48843	-0.462743	-0.50775	-0.568054	-0.613299	-0.612772	-0.627533	-0.586968	-0.569715	-0.593888	-0.609406	-0.661733	-0.661458	-0.67336	-0.634877	-0.608931	-0.641531	-0.649512	-0.628853	-0.619104	-0.574056	-0.535131	-0.501221	-0.548867	-0.632079	-0.367943	-0.342793	-0.280805	-0.255884	-0.257689	-0.222569	-0.49864	-0.240714
L-HDL-TG %	0.653438	0.36453	0.350897	0.579226	-0.213364	0.0572802	0.461106	0.47229	0.505085	0.565676	0.552481	0.563695	0.428726	0.569394	0.572604	0.605529	0.556598	0.517252	0.588774	0.556225	0.583086	0.589688	0.622869	0.608033	0.574362	0.6352	0.561148	0.63329	0.645461	0.663596	0.71909	0.724228	0.677586	0.573989	0.635833	0.638454	0.578511	0.620102	0.588468	0.621616	0.586355	0.489169	0.470284	0.425127	0.377281	0.349232	0.410393	0.554278	0.441205
M-HDL-PL %	0.105519	-0.0624025	-0.068149	0.037256	-0.25665	-0.342772	0.250179	0.244621	0.164336	0.22095	0.254851	0.150807	0.264616	0.0878336	0.096016	0.0609379	0.195716	0.242044	0.133587	0.0634421	0.0173214	0.0250031	-0.000991726	0.121669	0.189388	0.0352247	-0.0117414	-0.0111121	-0.00612893	-0.0101989	0.0440266	0.0735036	0.00325513	-0.0316191	0.181338	0.190756	0.234661	0.22198	0.217243	0.209667	0.116272	0.256732	0.25128	0.085259	0.286025	0.317407	0.169015	0.261761	0.0427516
M-HDL-C %	-0.5194	0.00534918	-0.00968621	-0.303235	0.5332	0.459783	-0.582439	-0.579392	-0.504917	-0.571372	-0.596456	-0.501922	-0.589268	-0.481223	-0.486931	-0.452146	-0.553183	-0.593305	-0.489832	-0.460471	-0.44823	-0.456517	-0.438489	-0.547345	-0.610705	-0.456372	-0.413068	-0.433863	-0.440031	-0.436511	-0.488358	-0.507372	-0.44197	-0.400819	-0.570214	-0.570271	-0.592837	-0.522633	-0.484198	-0.547352	-0.527331	-0.431539	-0.406574	-0.216914	-0.368838	-0.397239	-0.251074	-0.568264	-0.152723
M-HDL-CE %	-0.561817	-0.143959	-0.125058	-0.391459	0.368876	0.282924	-0.551342	-0.550028	-0.502129	-0.548677	-0.566019	-0.493525	-0.552644	-0.460562	-0.466356	-0.447668	-0.519947	-0.541149	-0.479182	-0.439806	-0.440094	-0.449242	-0.441961	-0.536622	-0.584703	-0.46347	-0.403535	-0.436977	-0.446163	-0.451463	-0.513309	-0.533861	-0.464147	-0.392204	-0.619479	-0.624394	-0.660584	-0.591778	-0.545079	-0.627185	-0.551931	-0.538482	-0.513059	-0.350414	-0.448352	-0.455951	-0.376453	-0.656373	-0.278228
M-HDL-FC %	-0.0933181	0.511399	0.378287	0.156464	0.820355	0.840307	-0.367527	-0.359751	-0.234648	-0.329213	-0.369226	-0.244884	-0.390394	-0.285651	-0.287573	-0.215349	-0.35851	-0.44042	-0.251289	-0.277159	-0.23296	-0.233447	-0.187791	-0.284247	-0.365387	-0.178931	-0.222113	-0.192024	-0.184008	-0.15183	-0.139514	-0.144954	-0.126319	-0.218365	-0.104772	-0.0886612	-0.0567487	-0.0172481	-0.0273483	0.00741461	-0.165307	0.147655	0.158568	0.33637	0.0910605	0.010132	0.296173	0.0182474	0.348431
M-HDL-TG %	0.762812	0.0631564	0.0975277	0.467246	-0.618462	-0.413783	0.713718	0.71474	0.673118	0.728303	0.735228	0.682553	0.708846	0.716927	0.717959	0.694861	0.724875	0.744438	0.681027	0.707107	0.735567	0.742021	0.739038	0.797332	0.834209	0.730687	0.704375	0.742631	0.748333	0.747613	0.779059	0.78036	0.741757	0.705193	0.775518	0.76591	0.758889	0.65477	0.596234	0.707271	0.76851	0.471631	0.437027	0.291928	0.341895	0.354503	0.270247	0.687047	0.22414
S-HDL-PL %	-0.0732782	-0.502351	-0.686179	-0.416116	-0.100056	-0.201594	0.208945	0.20865	0.210863	0.181868	0.141747	0.247433	0.215477	0.195073	0.195245	0.1465	0.219365	0.240869	0.187723	0.197589	0.0786212	0.0809928	0.0362437	0.122427	0.138593	0.0987763	0.0765344	-0.019342	-0.0230332	-0.0527902	-0.0470033	-0.0652756	-0.0231326	0.00297531	-0.118546	-0.125677	-0.108281	-0.169846	-0.180171	-0.142444	-0.0805626	-0.258088	-0.254092	-0.468129	-0.127575	-0.0542993	-0.311656	-0.201505	-0.495321
S-HDL-C %	-0.129201	0.483154	0.645357	0.297962	0.252616	0.308339	-0.368347	-0.368225	-0.355822	-0.344925	-0.306045	-0.400569	-0.374576	-0.354887	-0.355039	-0.295219	-0.383262	-0.414904	-0.334981	-0.356031	-0.253152	-0.256781	-0.210809	-0.30971	-0.334905	-0.270015	-0.244613	-0.15644	-0.153757	-0.123753	-0.131655	-0.107588	-0.156224	-0.173116	-0.0799543	-0.0695444	-0.0892303	0.0112713	0.0432507	-0.044196	-0.124005	0.1404	0.147574	0.38968	0.0613501	-0.00759426	0.24193	-0.000743727	0.435315
S-HDL-CE %	-0.0907329	0.457816	0.640651	0.309552	0.17777	0.239262	-0.335279	-0.336462	-0.33478	-0.322134	-0.279483	-0.385914	-0.338139	-0.324994	-0.326275	-0.271417	-0.360484	-0.385658	-0.320373	-0.323748	-0.211221	-0.215563	-0.170775	-0.271574	-0.289735	-0.241421	-0.202357	-0.115901	-0.114207	-0.0861985	-0.0993544	-0.0760497	-0.124124	-0.129811	-0.045882	-0.0382612	-0.0556282	0.0239951	0.0513529	-0.023497	-0.0789944	0.146999	0.150098	0.39554	0.0497996	-0.0166498	0.22477	0.033993	0.430358
S-HDL-FC %	-0.147816	-0.1835	-0.406954	-0.280121	0.281279	0.200576	0.042247	0.0495953	0.101791	0.0848429	0.0370753	0.169407	0.027352	0.0522211	0.0589033	0.0464129	0.112797	0.097132	0.127196	0.0391635	-0.086213	-0.0796845	-0.10485	-0.0262713	-0.0498842	0.00225394	-0.0935103	-0.141347	-0.137567	-0.14553	-0.113393	-0.127231	-0.0912545	-0.144611	-0.152541	-0.143176	-0.143823	-0.0885421	-0.0828859	-0.0973954	-0.185903	-0.140758	-0.121129	-0.305362	0.0219685	0.0507521	-0.0631419	-0.207781	-0.272157
S-HDL-TG %	0.710493	-0.0643335	-0.0355033	0.315717	-0.590448	-0.442558	0.621127	0.621355	0.571877	0.625536	0.621546	0.602969	0.621799	0.622711	0.622557	0.575575	0.63837	0.676805	0.575255	0.618266	0.651723	0.656565	0.642451	0.704755	0.740359	0.642489	0.628244	0.636383	0.638439	0.630295	0.635276	0.608794	0.643724	0.622929	0.683966	0.669587	0.67947	0.521775	0.44169	0.628919	0.717274	0.339334	0.300442	0.139079	0.198195	0.206802	0.148643	0.662905	0.0747403
[truncated: 125 more columns]

## Sheet: Table S4
		PL (mol% of total lipids)			CE (mol% of total lipids)			FC (mol% of total lipids)			TG (mol% of total lipids)			C (mol% of total lipids)
	Male	Female	p-value	Male	Female	p-value	Male	Female	p-value	Male	Female	p-value	Male	Female	p-value
XXL-VLDL	12.1% [8.7% - 14.7%]	11.6% [6.8% - 15.4%]	1.71975e-17	11.5% [3.7% - 18.3%]	12.4% [3% - 19.7%]	1.16371e-15	7.2% [3.8% - 9.8%]	7% [3% - 10.9%]	2.87042e-05	69.3% [62% - 77.3%]	69.1% [60.5% - 80.5%]	0.0871107	18.7% [10.9% - 26.1%]	19.3% [9.8% - 27.3%]	3.79374e-09
XL-VLDL	18.2% [14.3% - 26.9%]	19.2% [13.5% - 29.9%]	2.45427e-19	10.4% [3.5% - 17.4%]	10.7% [1.8% - 21.8%]	0.00931095	10.9% [7.4% - 20.1%]	12.2% [6.9% - 24.8%]	4.73775e-33	60.4% [40% - 70.5%]	57.8% [30.9% - 72.1%]	4.37429e-25	21.3% [12.8% - 35.6%]	23% [11.5% - 41.9%]	4.31921e-18
L-VLDL	19.2% [17.5% - 23.4%]	19.8% [17.3% - 25.7%]	1.169e-27	12.3% [7.1% - 19.8%]	12.9% [5.2% - 22.1%]	1.3472e-10	10.5% [6.3% - 12.7%]	10% [4% - 13.9%]	2.55973e-21	58.1% [48.2% - 64.5%]	57.3% [44.3% - 67%]	8.30542e-09	22.7% [16.7% - 30.5%]	22.9% [12.7% - 33.1%]	0.157857
M-VLDL	20.9% [19.2% - 23.4%]	21.5% [19.5% - 24%]	1.31927e-72	18.1% [10.9% - 28.4%]	21.4% [12.4% - 34.4%]	1.99073e-123	11.5% [9.5% - 12.6%]	11.2% [8.5% - 13%]	2.19764e-33	49.5% [37.3% - 57.7%]	46% [31.7% - 56%]	8.10719e-112	29.6% [22.7% - 39.7%]	32.5% [24.2% - 45.1%]	8.71291e-113
S-VLDL	22.4% [20.4% - 24.8%]	23.1% [20.7% - 26%]	2.2783e-92	27.6% [16.7% - 38.2%]	29.9% [18.9% - 42.7%]	7.26826e-48	14% [12.7% - 15.3%]	14.3% [12.8% - 16%]	5.03799e-40	36% [24.1% - 49.2%]	32.8% [20.9% - 45%]	5.82739e-79	41.6% [29.5% - 52.9%]	44.1% [32.7% - 56.9%]	1.45942e-54
XS-VLDL	30.1% [25.9% - 33.6%]	30.8% [27.3% - 34.5%]	6.58668e-49	35.3% [27.1% - 41.8%]	36.2% [28.8% - 42.3%]	9.04247e-23	16.6% [13.7% - 18.4%]	16.8% [14.7% - 18.6%]	3.52713e-12	18.1% [11% - 29.4%]	16.2% [9.5% - 25.3%]	1.44125e-55	51.8% [41.9% - 58.5%]	53% [44.8% - 59.2%]	4.68649e-27
IDL	26.5% [24.4% - 27.9%]	26.9% [25.7% - 28.2%]	2.41948e-99	47.6% [43.6% - 51.9%]	46.7% [42.9% - 49.6%]	7.67794e-77	18.1% [14.2% - 19.6%]	18.6% [16.3% - 19.8%]	8.07477e-59	7.8% [4.9% - 12.7%]	7.8% [5% - 12.4%]	0.751903	65.7% [61.4% - 68.5%]	65.3% [60.9% - 68.1%]	8.59396e-18
L-LDL	24.6% [23% - 27.4%]	25% [23.3% - 27.7%]	3.17064e-35	51% [46.4% - 53.6%]	49.5% [44.3% - 52.7%]	1.05054e-165	18.7% [16% - 20.3%]	19.4% [17.6% - 20.8%]	3.59853e-117	5.7% [3.8% - 9.2%]	6.1% [4.1% - 9.8%]	8.33717e-31	69.7% [65% - 72%]	68.8% [64.1% - 71.6%]	9.96525e-61
M-LDL	25.9% [22.9% - 33%]	26.4% [23.2% - 32%]	1.81252e-11	51.3% [40.5% - 56%]	49.6% [39.4% - 55.1%]	1.88504e-51	18.4% [16.3% - 21.8%]	19% [16.8% - 22.6%]	4.88392e-63	4.4% [2.7% - 7.6%]	5% [3% - 8.5%]	1.75584e-51	69.7% [61.5% - 73%]	68.7% [61.7% - 72.4%]	3.27863e-34
S-LDL	29.3% [25.2% - 37.7%]	30.3% [26% - 37.6%]	4.48132e-31	48.1% [35.4% - 53.9%]	46.8% [35.6% - 53.1%]	9.05999e-24	17.7% [15.7% - 20.7%]	18.2% [16% - 21.3%]	3.73238e-39	4.9% [2.9% - 9.2%]	4.7% [2.7% - 8.3%]	0.000279163	65.8% [55.1% - 70.3%]	65% [56.5% - 69.7%]	1.27761e-14
XL-HDL	39.4% [7.8% - 57%]	48.9% [28.7% - 60.7%]	6.43543e-199	40.3% [24.9% - 61.6%]	33.3% [21% - 47%]	1.1082e-188	13.2% [7.9% - 17.4%]	13.2% [9.8% - 15.9%]	0.212822	7.1% [1.9% - 23.1%]	4.5% [1.7% - 13.9%]	2.35085e-75	53.5% [36.9% - 75.3%]	46.6% [33.1% - 61.2%]	9.15157e-168
L-HDL	53.4% [46% - 64.4%]	49.7% [44.6% - 58.7%]	6.39567e-183	32.6% [22.1% - 39%]	35.8% [27.9% - 39.9%]	1.01125e-163	8.1% [2.3% - 11.4%]	9.7% [4.7% - 11.9%]	6.97152e-141	5.9% [2.5% - 11.9%]	4.8% [2.5% - 9.2%]	1.84106e-73	40.7% [25.4% - 50.2%]	45.5% [33.2% - 51.7%]	7.73623e-167
M-HDL	45.5% [43.6% - 48.2%]	45.6% [43.8% - 47.9%]	0.63526	39.9% [34.6% - 43.8%]	40.6% [36.1% - 43.7%]	3.49719e-27	9.2% [7% - 10.2%]	9.6% [8.5% - 10.3%]	2.21313e-83	5.3% [2.3% - 10.5%]	4.3% [2.1% - 7.7%]	4.76469e-91	49.2% [42.7% - 53.5%]	50.2% [45.2% - 53.5%]	3.74171e-49
S-HDL	51.7% [44.2% - 60.4%]	53.3% [46.4% - 59.9%]	9.00689e-53	33.8% [22.1% - 42.1%]	32.7% [24.6% - 40.3%]	1.61185e-20	10.2% [9% - 11.4%]	10.5% [9.2% - 11.8%]	2.10088e-74	4.3% [2% - 7.9%]	3.5% [1.7% - 6.2%]	5.77589e-90	44% [32.8% - 51.4%]	43.2% [35.9% - 49.9%]	9.3398e-14

## Sheet: Table S5
		P (mol/L)			PL (mmol/L)			CE (mmol/L)			FC (mmol/L)			C (mmol/L)			TG (mmol/L)			L (mmol/L)
	Male	Female	p-value	Male	Female	p-value	Male	Female	p-value	Male	Female	p-value	Male	Female	p-value	Male	Female	p-value	Male	Female	p-value
XXL-VLDL	1.77E-10 [1.39E-11 - 7.02E-10]	1.01E-10 [0 - 3.63E-10]	8.30363e-80	0.005 [1.86E-4 - 0.019]	0.003 [0 - 0.01]	9.15865e-80	0.004 [2.87E-5 - 0.014]	0.003 [0 - 0.008]	1.44594e-77	0.003 [6.82E-5 - 0.012]	0.002 [0 - 0.006]	1.17528e-74	0.007 [2.56E-4 - 0.026]	0.004 [0 - 0.014]	5.11028e-80	0.026 [0.002 - 0.106]	0.015 [0 - 0.054]	5.76311e-79	0.038 [0.003 - 0.15]	0.022 [0 - 0.078]	7.70741e-80
XL-VLDL	1.02E-9 [0 - 4.14E-9]	5.21E-10 [0 - 2.28E-9]	5.13881e-87	0.017 [0 - 0.068]	0.009 [0 - 0.037]	6.0365e-86	0.01 [0 - 0.041]	0.005 [0 - 0.022]	2.89207e-91	0.01 [0 - 0.036]	0.005 [0 - 0.019]	2.99942e-88	0.02 [0 - 0.078]	0.01 [0 - 0.042]	5.43487e-90	0.062 [0 - 0.263]	0.032 [0 - 0.143]	1.53829e-87	0.099 [0 - 0.4]	0.051 [0 - 0.222]	2.35372e-87
L-VLDL	6.68E-9 [4.67E-10 - 2.39E-8]	3.54E-9 [0 - 1.42E-8]	3.78578e-105	0.072 [0.006 - 0.252]	0.039 [0 - 0.151]	7.94406e-106	0.044 [0.003 - 0.146]	0.024 [0 - 0.087]	4.90019e-109	0.043 [0.002 - 0.157]	0.022 [0 - 0.09]	3.86329e-101	0.086 [0.006 - 0.308]	0.046 [0 - 0.174]	3.56283e-106	0.228 [0.013 - 0.827]	0.12 [0 - 0.5]	1.16146e-103	0.386 [0.027 - 1.381]	0.205 [0 - 0.823]	3.2039e-105
M-VLDL	2.35E-8 [6.22E-9 - 6.33E-8]	1.46E-8 [4.22E-9 - 4.00E-8]	2.63141e-134	0.161 [0.049 - 0.405]	0.104 [0.035 - 0.264]	6.7755e-138	0.13 [0.047 - 0.295]	0.095 [0.041 - 0.201]	5.1422e-114	0.092 [0.021 - 0.253]	0.057 [0.014 - 0.162]	1.71793e-127	0.222 [0.072 - 0.538]	0.152 [0.057 - 0.357]	2.06412e-125	0.406 [0.085 - 1.168]	0.24 [0.052 - 0.736]	1.50065e-131	0.787 [0.211 - 2.089]	0.496 [0.148 - 1.334]	1.11276e-132
S-VLDL	3.82E-8 [1.57E-8 - 7.40E-8]	2.74E-8 [1.09E-8 - 5.54E-8]	9.8551e-175	0.168 [0.075 - 0.302]	0.126 [0.053 - 0.239]	1.99343e-168	0.2 [0.097 - 0.328]	0.157 [0.076 - 0.271]	7.33711e-167	0.106 [0.045 - 0.191]	0.079 [0.031 - 0.154]	4.58715e-169	0.306 [0.145 - 0.51]	0.235 [0.109 - 0.411]	9.27388e-180	0.284 [0.088 - 0.651]	0.189 [0.052 - 0.446]	3.05542e-153	0.758 [0.323 - 1.425]	0.55 [0.224 - 1.087]	9.66953e-178
XS-VLDL	5.16E-8 [3.05E-8 - 7.95E-8]	4.52E-8 [2.80E-8 - 7.06E-8]	2.79663e-88	0.2 [0.115 - 0.31]	0.18 [0.109 - 0.281]	3.5444e-53	0.233 [0.132 - 0.354]	0.211 [0.127 - 0.319]	1.34273e-54	0.11 [0.064 - 0.166]	0.098 [0.06 - 0.15]	6.9905e-69	0.343 [0.197 - 0.512]	0.309 [0.192 - 0.463]	1.46984e-61	0.121 [0.053 - 0.225]	0.096 [0.042 - 0.186]	2.56421e-106	0.664 [0.396 - 1.016]	0.585 [0.368 - 0.902]	4.55189e-83
IDL	1.46E-7 [8.61E-8 - 2.18E-7]	1.35E-7 [8.67E-8 - 2.00E-7]	1.44735e-39	0.395 [0.232 - 0.586]	0.371 [0.245 - 0.538]	1.51155e-26	0.712 [0.416 - 1.078]	0.646 [0.396 - 0.97]	1.38679e-53	0.272 [0.137 - 0.419]	0.257 [0.153 - 0.388]	1.70807e-15	0.984 [0.564 - 1.49]	0.904 [0.557 - 1.346]	7.10057e-41	0.116 [0.06 - 0.208]	0.108 [0.059 - 0.192]	4.47345e-19	1.496 [0.878 - 2.237]	1.383 [0.883 - 2.051]	1.09724e-37
L-LDL	2.46E-7 [1.38E-7 - 3.73E-7]	2.23E-7 [1.36E-7 - 3.38E-7]	2.60854e-50	0.43 [0.27 - 0.623]	0.397 [0.266 - 0.566]	4.47824e-48	0.905 [0.466 - 1.421]	0.798 [0.434 - 1.259]	3.58067e-66	0.33 [0.174 - 0.498]	0.308 [0.192 - 0.455]	6.57984e-26	1.234 [0.645 - 1.919]	1.106 [0.635 - 1.709]	3.77525e-55	0.1 [0.05 - 0.18]	0.097 [0.053 - 0.173]	0.00201184	1.764 [0.983 - 2.69]	1.6 [0.981 - 2.427]	8.16839e-50
M-LDL	2.01E-7 [1.05E-7 - 3.12E-7]	1.77E-7 [9.98E-8 - 2.78E-7]	4.63416e-70	0.262 [0.17 - 0.374]	0.236 [0.159 - 0.336]	4.45833e-83	0.538 [0.216 - 0.887]	0.459 [0.205 - 0.777]	5.46094e-76	0.187 [0.116 - 0.267]	0.17 [0.114 - 0.241]	8.13772e-63	0.725 [0.336 - 1.155]	0.629 [0.324 - 1.016]	7.71179e-74	0.046 [0.019 - 0.086]	0.045 [0.021 - 0.084]	0.0469639	1.032 [0.539 - 1.593]	0.91 [0.515 - 1.419]	2.55604e-71
S-LDL	2.30E-7 [1.24E-7 - 3.52E-7]	2.03E-7 [1.17E-7 - 3.14E-7]	3.73532e-71	0.186 [0.123 - 0.261]	0.17 [0.119 - 0.237]	1.5357e-67	0.318 [0.119 - 0.529]	0.274 [0.121 - 0.463]	2.82007e-66	0.113 [0.069 - 0.162]	0.103 [0.067 - 0.146]	4.65438e-68	0.432 [0.188 - 0.69]	0.376 [0.191 - 0.606]	2.88428e-67	0.032 [0.013 - 0.06]	0.027 [0.011 - 0.052]	4.02478e-44	0.649 [0.349 - 0.994]	0.574 [0.33 - 0.887]	1.20835e-70
XL-HDL	3.07E-7 [0 - 8.32E-7]	5.32E-7 [9.34E-8 - 1.15E-6]	2.48158e-245	0.134 [0 - 0.419]	0.27 [0.028 - 0.602]	4.26579e-297	0.12 [0 - 0.291]	0.178 [0.02 - 0.384]	4.80918e-145	0.041 [0 - 0.111]	0.072 [0.009 - 0.156]	2.72456e-236	0.162 [0 - 0.399]	0.249 [0.03 - 0.54]	4.91155e-172	0.017 [0 - 0.037]	0.02 [0.006 - 0.038]	8.64612e-38	0.312 [0 - 0.844]	0.539 [0.092 - 1.164]	5.22572e-242
L-HDL	9.65E-7 [0 - 2.29E-6]	1.63E-6 [5.30E-7 - 3.00E-6]	3.76057e-300	0.31 [0 - 0.687]	0.496 [0.18 - 0.868]	1.59491e-286	0.204 [0 - 0.552]	0.374 [0.084 - 0.745]	1.17846e-306	0.054 [0 - 0.163]	0.105 [0.01 - 0.221]	4.51184e-292	0.258 [0 - 0.719]	0.479 [0.097 - 0.969]	5.88468e-304	0.031 [0 - 0.065]	0.045 [0.017 - 0.085]	4.53704e-187	0.599 [0 - 1.45]	1.021 [0.315 - 1.904]	7.65508e-301
M-HDL	2.33E-6 [1.57E-6 - 3.36E-6]	2.55E-6 [1.78E-6 - 3.61E-6]	1.42106e-74	0.449 [0.306 - 0.641]	0.495 [0.351 - 0.696]	4.40487e-88	0.396 [0.236 - 0.592]	0.443 [0.286 - 0.627]	1.41336e-83	0.092 [0.049 - 0.142]	0.105 [0.065 - 0.155]	3.31669e-94	0.489 [0.29 - 0.734]	0.548 [0.35 - 0.779]	6.58085e-87	0.051 [0.023 - 0.093]	0.046 [0.021 - 0.084]	6.06549e-27	0.988 [0.656 - 1.436]	1.089 [0.754 - 1.541]	5.97478e-79
S-HDL	5.66E-6 [4.64E-6 - 6.85E-6]	5.45E-6 [4.32E-6 - 6.83E-6]	1.8114e-40	0.65 [0.511 - 0.834]	0.648 [0.499 - 0.857]	0.391432	0.426 [0.253 - 0.573]	0.396 [0.28 - 0.53]	6.36675e-50	0.128 [0.101 - 0.16]	0.127 [0.101 - 0.164]	0.121253	0.554 [0.367 - 0.717]	0.524 [0.393 - 0.674]	1.53677e-44	0.054 [0.024 - 0.095]	0.043 [0.019 - 0.081]	4.48466e-106	1.261 [1.029 - 1.525]	1.215 [0.966 - 1.52]	2.58296e-37
